# Supplementary material for: A novel machine learning-based programmed cell death-related clinical diagnostic and prognostic model associated with immune infiltration in endometrial cancer
Source: Front Oncol. 2023 Jul 18;13:1224071. doi: 10.3389/fonc.2023.1224071 (PMC10393255; doi:10.3389/fonc.2023.1224071)
Supplement: Supplementary file 2 [file DataSheet_1.csv]

## Sheet: S1
ABCC1
ACO1
ACSL3
ACVR1B
AKR1C1
AKR1C3
ALB
ALOX12
ALOX15
ALOX15B
ALOX5
ARNTL
ASNS
ATF3
ATF4
ATM
ATP7A
ATP7B
AURKA
BACH1
BAK1
BAP1
BAX
BECN1
BID
BNIP3
CA9
CAPG
CASP1
CASP3
CASP4
CASP5
CASP6
CASP8
CASP9
CAV1
CBS
CD44
CDKN1A
CDKN2A
CDO1
CEBPG
CHMP2A
CXCL2
CYBB
CYCS
DBT
DDIT4
DLAT
DLD
DLST
DPP4
DRD4
DRD5
DUSP1
EGFR
EIF2S1
ELAVL1
ENPP2
EPAS1
FADD
FADS2
FAS
FASLG
FDX1
FH
FLT3
FTH1
G6PD
GCH1
GCLC
GCSH
GDF15
GLS
GOT1
GPX2
GPX4
GYS1
GZMA
GZMB
HERPUD1
HIC1
HIF1A
HMOX1
HNF4A
HRAS
HSF1
HSPA5
HSPB1
IDH1
IL18
IL1B
IL6
IPMK
IRF1
IRF2
ISCU
ITPK1
JUN
KEAP1
KRAS
LAMP2
LIAS
LIPT1
LIPT2
LPIN1
LRPPRC
MAP3K5
MAPK1
MAPK14
MAPK3
MAPK8
MAPK9
MLKL
MT1G
MT3
MTF1
MUC1
MYB
MYC
NCF2
NCKAP1
NCOA4
NDUFA11
NDUFS1
NF2
NFE2L2
NLRP3
NNMT
NOX4
NQO1
NRAS
NUBPL
OXSM
PCK2
PDHA1
PDHB
PEBP1
PGD
PHKG2
PIK3CA
PLCG1
PML
PRDX1
PRDX6
PRKAA1
PRKAA2
PRKACA
PSAT1
PTGS2
RB1
RELA
RGS4
RIPK1
RIPK3
RPL8
RPN1
RRM2
SAT1
SCP2
SIRT3
SLC1A4
SLC1A5
SLC2A1
SLC2A3
SLC31A1
SLC3A2
SLC7A11
SLC7A5
SOCS1
SP1
SQSTM1
SRC
STAT3
STMN1
TAZ
TF
TFAP2C
TFRC
TGFBR1
TLR3
TNF
TNFAIP3
TNFRSF1A
TNFSF10
TP53
TRIB3
TRIM11
TSC1
TSC22D3
TXNIP
TXNRD1
VEGFA
VLDLR
WIPI1
XBP1
YWHAE
ZBP1
ZEB1
ZFP36

## Sheet: S2
Study Abbreviation	Study Name
ACC	Adrenocortical carcinoma
BLCA	Bladder Urothelial Carcinoma
BRCA	Breast invasive carcinoma
CESC	Cervical squamous cell carcinoma and endocervical adenocarcinoma
CHOL	Cholangiocarcinoma
CNTL	Controls
COAD	Colon adenocarcinoma
DLBC	Lymphoid Neoplasm Diffuse Large B-cell Lymphoma
ESCA	Esophageal carcinoma
FPPP	FFPE Pilot Phase II
GBM	Glioblastoma multiforme
HNSC	Head and Neck squamous cell carcinoma
KICH	Kidney Chromophobe
KIRC	Kidney renal clear cell carcinoma
KIRP	Kidney renal papillary cell carcinoma
LAML	Acute Myeloid Leukemia
LCML	Chronic Myelogenous Leukemia
LGG	Brain Lower Grade Glioma
LIHC	Liver hepatocellular carcinoma
LUAD	Lung adenocarcinoma
LUSC	Lung squamous cell carcinoma
MESO	Mesothelioma
MISC	Miscellaneous
OV	Ovarian serous cystadenocarcinoma
PAAD	Pancreatic adenocarcinoma
PCPG	Pheochromocytoma and Paraganglioma
PRAD	Prostate adenocarcinoma
READ	Rectum adenocarcinoma
SARC	Sarcoma
SKCM	Skin Cutaneous Melanoma
STAD	Stomach adenocarcinoma
TGCT	Testicular Germ Cell Tumors
THCA	Thyroid carcinoma
THYM	Thymoma
UCEC	Uterine Corpus Endometrial Carcinoma
UCS	Uterine Carcinosarcoma
UVM	Uveal Melanoma

## Sheet: S3
id	HR	HR.95L	HR.95H	pvalue
ALOX15B	1.28108	1.00322	1.6359	0.04706
ASNS	1.4665	1.15977	1.85434	0.00138366
ATP7B	1.30792	1.04189	1.6419	0.0206897
AURKA	1.44627	1.16407	1.79688	0.000862913
BAK1	1.48874	1.13933	1.9453	0.0035489
CBS	1.97258	1.06971	3.63748	0.0295696
CDKN1A	0.783033	0.672616	0.911575	0.00161186
CDKN2A	1.29127	1.16245	1.43437	1.87e-06
CEBPG	1.65546	1.28358	2.13507	0.000103093
CHMP2A	0.705882	0.527783	0.944079	0.0188813
CYCS	1.49537	1.11351	2.00819	0.00748072
FASLG	0.605393	0.387454	0.945922	0.0275156
GCSH	1.37278	1.01744	1.85221	0.0381651
GLS	1.37909	1.1058	1.71993	0.00433864
GPX4	0.687953	0.532687	0.888476	0.00415651
GZMA	0.735592	0.621332	0.870864	0.000363401
GZMB	0.830061	0.708074	0.973065	0.0216392
HERPUD1	0.699174	0.53873	0.907401	0.0071336
HIC1	0.573247	0.395602	0.830662	0.00327832
IRF2	0.662832	0.477215	0.920647	0.0141601
ITPK1	0.614925	0.439514	0.860343	0.00454165
LRPPRC	1.72894	1.25252	2.38658	0.000871589
NDUFA11	0.747673	0.576459	0.969739	0.0284119
NRAS	1.39611	1.03739	1.87887	0.0276514
PDHA1	1.50453	1.10857	2.04191	0.0087558
PIK3CA	1.3891	1.02971	1.8739	0.0314235
PRDX6	1.64336	1.16302	2.32207	0.00486023
PRKAA2	1.64583	1.18748	2.28109	0.00277388
PSAT1	1.30617	1.11832	1.52557	0.000747396
SAT1	0.813344	0.691575	0.956553	0.012533
SIRT3	0.404111	0.232966	0.700985	0.00126345
SLC1A4	0.731847	0.536857	0.99766	0.0482924
SLC2A1	1.23308	1.04352	1.45706	0.0138844
SLC3A2	1.54103	1.08826	2.18218	0.0148311
TLR3	0.701315	0.516023	0.953143	0.0234182
TNFRSF1A	0.589249	0.401126	0.865598	0.00702692
TNFSF10	1.17766	1.01772	1.36273	0.0281033
TP53	0.792232	0.650543	0.964781	0.0205261
TRIB3	1.2927	1.0987	1.52095	0.00197114
TSC22D3	1.27306	1.03285	1.56914	0.023643
TXNIP	0.826078	0.687588	0.992463	0.0412734
VEGFA	1.24314	1.00896	1.53166	0.0409798
VLDLR	0.667842	0.521406	0.855403	0.00139025

## Sheet: S4
ID	StromalScore	ImmuneScore	ESTIMATEScore	TumorPurity
TCGA-AX-A06J-01A	-1810.47	554.01	-1256.46	0.912863
TCGA-B5-A11P-01B	-1483.96	-613.741	-2097.7	0.956199
TCGA-AX-A05T-01A	-749.828	45.7072	-704.121	0.8768
TCGA-BG-A0M8-01A	767.067	2111.21	2878.28	0.516973
TCGA-BG-A0LX-01A	-167.281	371.837	204.557	0.805064
TCGA-EY-A5W2-01A	-761.001	498.888	-262.113	0.843778
TCGA-AX-A2HA-11A	271.763	1298.08	1569.84	0.670865
TCGA-D1-A2G0-01A	-1551.83	456.922	-1094.91	0.902926
TCGA-AP-A053-01A	-1191.31	-619.187	-1810.5	0.943012
TCGA-A5-A0G1-01A	-467.719	2487.38	2019.66	0.620474
TCGA-EO-A3KW-01A	-961.341	675.002	-286.339	0.845681
TCGA-BG-A0MI-01A	-913.093	413.658	-499.435	0.861959
TCGA-AJ-A3NG-01A	-999.123	-999.366	-1998.49	0.951834
TCGA-AJ-A3OJ-01A	-466.175	658.151	191.976	0.806158
TCGA-A5-A2K5-01A	-658.251	614.512	-43.7389	0.826144
TCGA-AX-A1C7-01A	-1081.71	-374.967	-1456.68	0.924466
TCGA-D1-A167-01A	-1612.36	-777.481	-2389.84	0.967868
TCGA-B5-A11X-01A	98.7651	1154.45	1253.21	0.704595
TCGA-BS-A0V4-01A	-615.312	396.417	-218.895	0.840356
TCGA-DF-A2L0-01A	-565.292	946.219	380.927	0.789438
TCGA-BK-A6W3-01A	-683.732	926.086	242.353	0.80176
TCGA-FI-A2EU-01A	-1874.8	-921.283	-2796.08	0.981134
TCGA-AX-A3FS-01A	-730.902	-62.0329	-792.935	0.882994
TCGA-D1-A17R-01A	-537.389	-123.06	-660.45	0.873699
TCGA-AJ-A5DW-01A	-589.299	-249.613	-838.912	0.886142
TCGA-EY-A1GH-01A	-1040.01	95.481	-944.533	0.89322
TCGA-AJ-A2QL-11A	-1097.35	-307.022	-1404.37	0.921511
TCGA-AP-A1DM-01A	-956.303	-210.014	-1166.32	0.907381
TCGA-BG-A0MS-01A	-764.16	288.221	-475.939	0.860205
TCGA-E6-A1LZ-01A	-1469.61	379.446	-1090.17	0.902627
TCGA-B5-A11E-01A	-1118.58	-305.877	-1424.45	0.922652
TCGA-FI-A2F9-01A	-648.864	-1215.99	-1864.85	0.945637
TCGA-BG-A0YV-01A	-1046.54	-608.017	-1654.56	0.935149
TCGA-AP-A1DR-01A	-1219.36	-94.4911	-1313.85	0.91627
TCGA-AP-A0LG-01A	-1512.92	-519.401	-2032.33	0.953346
TCGA-BG-A186-01A	-563.161	319.768	-243.394	0.8423
TCGA-AX-A1CK-01A	-1303.47	-938.326	-2241.8	0.962176
TCGA-AX-A2HC-01A	-1302.73	-917.217	-2219.95	0.961297
TCGA-BG-A18C-01A	-1126.86	55.0814	-1071.78	0.901462
TCGA-EY-A2OQ-01A	-810.818	-147.107	-957.925	0.894102
TCGA-DF-A2KR-01A	-1506.78	452.759	-1054.02	0.90033
TCGA-FI-A3PV-01A	-1477.83	-900.944	-2378.78	0.967459
TCGA-BK-A0CA-01B	-586.279	11.0452	-575.234	0.867546
TCGA-AJ-A23M-01A	-798.686	-285.489	-1084.18	0.902248
TCGA-A5-A0R7-01A	334.206	892.464	1226.67	0.707354
TCGA-BG-A0W2-01A	-451.345	335.443	-115.902	0.832066
TCGA-PG-A5BC-01A	-526.457	-707.725	-1234.18	0.911523
TCGA-5B-A90C-01A	-1042.73	-571.903	-1614.63	0.933057
TCGA-A5-A0GU-01A	-794.915	467.822	-327.093	0.848859
TCGA-A5-A1OF-01A	-658.414	1721.51	1063.09	0.724121
TCGA-AX-A1CE-01A	-1447.61	-442.639	-1890.24	0.946843
TCGA-EY-A215-01A	-1752.04	213.273	-1538.77	0.928993
TCGA-EY-A1GT-01A	-450.596	-308.14	-758.737	0.880627
TCGA-AP-A0LI-01A	-322.901	1692.21	1369.31	0.6924
TCGA-B5-A1MW-01A	-1493.32	-907.14	-2400.46	0.968259
TCGA-AX-A0IW-01A	-1022.16	-147.658	-1169.82	0.907597
TCGA-EY-A2ON-01A	-965.958	290.662	-675.297	0.874757
TCGA-B5-A11G-01A	-786.13	573.878	-212.251	0.839827
TCGA-QS-A5YR-01A	-420.889	1133.7	712.808	0.75861
TCGA-BS-A0U5-01A	-994.448	-403.508	-1397.96	0.921145
TCGA-SL-A6J9-01A	-796.183	1874.59	1078.41	0.722569
TCGA-EO-A1Y7-01A	-1622.82	5.49413	-1617.32	0.933199
TCGA-BS-A0UJ-01A	-906.765	759.22	-147.546	0.834634
TCGA-AX-A1C8-01A	-1121	-709.44	-1830.44	0.943982
TCGA-DF-A2KY-01A	-755.154	1073.4	318.245	0.795053
TCGA-B5-A11L-01B	-162.141	1188.56	1026.41	0.727824
TCGA-EO-A1Y8-01A	-1137.84	-456.719	-1594.56	0.931993
TCGA-FI-A2F4-01A	-949.471	947.988	-1.48339	0.822633
TCGA-AJ-A2QL-01A	-711.479	1006.48	295	0.797118
TCGA-BS-A0VI-01A	-126.966	37.1989	-89.767	0.829932
TCGA-FL-A1YL-11A	297.6	-102.238	195.361	0.805863
TCGA-AP-A0LF-01A	-948.1	2038.06	1089.96	0.721395
TCGA-EY-A549-01A	-1327.5	34.1376	-1293.36	0.915061
TCGA-B5-A11U-01A	734.742	276.678	1011.42	0.729331
TCGA-B5-A11W-01A	-569.711	62.7083	-507.003	0.862521
TCGA-B5-A0JS-01A	-387.651	1072.57	684.924	0.761271
TCGA-AX-A06B-01A	-89.7168	470.78	381.064	0.789426
TCGA-B5-A0JY-01A	-227.711	314.883	87.1719	0.815165
TCGA-D1-A3JP-01A	-465.313	1134.19	668.877	0.762796
TCGA-D1-A16V-01A	-899.254	633.516	-265.738	0.844064
TCGA-DF-A2KV-01A	-1093.94	1006.76	-87.1812	0.82972
TCGA-EY-A1GS-01A	-1507.04	99.9635	-1407.08	0.921666
TCGA-AP-A1E0-01A	-555.508	-186.015	-741.523	0.879427
TCGA-BS-A0UT-01A	-553.796	-418.657	-972.454	0.895055
TCGA-A5-A0GI-01A	-908.41	157.522	-750.888	0.88008
TCGA-BG-A0VX-01A	-417.339	1072.94	655.602	0.764054
TCGA-A5-A1OG-01A	-1269.84	527.814	-742.029	0.879462
TCGA-D1-A0ZQ-01A	83.0118	-100.462	-17.4507	0.823964
TCGA-D1-A174-01A	-1.29994	1664.04	1662.74	0.660691
TCGA-EY-A1GK-01A	-585.181	911.109	325.928	0.794368
TCGA-EY-A1GX-01A	-1928.28	-1229.1	-3157.38	0.990003
TCGA-FI-A2EW-01A	-1254.9	-134.771	-1389.67	0.920671
TCGA-D1-A17H-01A	11.6355	548.367	560.002	0.773032
TCGA-FL-A3WE-11A	318.309	-39.9237	278.385	0.798588
TCGA-B5-A0K1-01A	-1373.35	-535.706	-1909.06	0.947727
TCGA-B5-A11N-01A	-77.0945	2093.42	2016.33	0.620857
TCGA-AP-A0LJ-01A	-583.209	891.901	308.691	0.795902
TCGA-A5-A0GE-01A	-193.875	207.857	13.9822	0.82134
TCGA-D1-A2G7-01A	-990.627	-684.955	-1675.58	0.936238
TCGA-AJ-A3NE-11A	929.941	540.461	1470.4	0.681618
TCGA-B5-A121-01A	-922.553	-132.077	-1054.63	0.900369
TCGA-BG-A0M0-01A	-1193.51	-779.699	-1973.21	0.95069
TCGA-A5-A0R9-01A	-282.513	641.494	358.981	0.791412
TCGA-BK-A6W4-01A	-106.279	32.754	-73.5255	0.8286
TCGA-A5-A0GH-01A	-1573.9	-816.271	-2390.17	0.96788
TCGA-A5-A2K2-01A	-1771.7	-524.32	-2296.02	0.964314
TCGA-AX-A0IZ-11A	1278.85	390.972	1669.82	0.65991
TCGA-BK-A13B-01A	-1094.94	315.387	-779.556	0.88207
TCGA-AP-A05N-01A	-538.452	-425.309	-963.762	0.894485
TCGA-A5-A0G5-01A	107.376	2475.68	2583.05	0.553572
TCGA-BK-A139-01A	-558.228	999.751	441.523	0.783947
TCGA-AX-A3FV-01A	-1678.31	-349.096	-2027.4	0.953127
TCGA-PG-A6IB-01A	-309.118	1837.29	1528.17	0.675388
TCGA-AJ-A3BD-01A	-1096.73	750.299	-346.432	0.850356
TCGA-D1-A16J-01A	-718.109	1113.04	394.93	0.788175
TCGA-EO-A3AS-01A	-561.711	112.94	-448.77	0.858164
TCGA-EY-A1GE-01A	-599.344	665.456	66.1122	0.816951
TCGA-A5-A0R6-01A	-394.56	49.2035	-345.356	0.850273
TCGA-BG-A3PP-11A	-71.7979	-540.917	-612.715	0.870269
TCGA-EO-A3AU-01A	-626.294	542.945	-83.3491	0.829406
TCGA-EC-A1NJ-01A	-46.5323	1207.74	1161.21	0.714113
TCGA-AX-A0J0-01A	-1125	-347.245	-1472.24	0.925335
TCGA-AJ-A3QS-01A	-861.529	929.338	67.8084	0.816808
TCGA-D1-A17D-01A	-692.076	902.919	210.843	0.804516
TCGA-B5-A3FC-01A	-77.7796	1258.85	1181.07	0.712069
TCGA-FI-A2D2-01A	-648.542	-53.3671	-701.909	0.876644
TCGA-A5-A0GX-01A	127.203	806.115	933.318	0.737127
TCGA-BG-A0M7-01A	-560.683	685.822	125.139	0.811924
TCGA-BG-A0VW-01A	-480.166	950.268	470.102	0.781336
TCGA-AX-A2HF-01A	-1460.13	61.2855	-1398.84	0.921196
TCGA-AX-A0IU-01A	-1169.29	-431.447	-1600.73	0.932321
TCGA-A5-A0R8-01A	-304.41	1162.59	858.176	0.744536
TCGA-DI-A2QU-01A	-1030.81	-285.31	-1316.12	0.916403
TCGA-D1-A15W-01A	-668.403	544.933	-123.47	0.832682
TCGA-B5-A0JN-01A	-1260.15	-806.637	-2066.79	0.954861
TCGA-B5-A11O-01A	-32.5909	806.601	774.01	0.752726
TCGA-EY-A548-01A	-727.142	427.583	-299.559	0.846715
TCGA-B5-A11S-01A	-553.597	108.401	-445.196	0.857895
TCGA-AX-A1CP-01A	-703.328	-39.0543	-742.382	0.879487
TCGA-BK-A0CC-01A	-902.717	-534.984	-1437.7	0.9234
TCGA-DI-A1BU-01A	-847.783	154.365	-693.419	0.876043
TCGA-AP-A1DP-01A	-1480.31	-274.933	-1755.24	0.940282
TCGA-AX-A06F-01A	-532.144	1084.99	552.842	0.773699
TCGA-B5-A3FH-01A	-1229.34	161.879	-1067.47	0.901187
TCGA-QF-A5YT-01A	-953.147	-406.781	-1359.93	0.918958
TCGA-B5-A1N2-01A	-430.906	15.9783	-414.927	0.855604
TCGA-BK-A0CB-11A	1065.51	302.115	1367.62	0.692579
TCGA-EY-A1GD-01A	-1194.13	-218.88	-1413.01	0.922003
TCGA-AX-A2H8-01A	-1127.92	43.0805	-1084.84	0.902289
TCGA-BG-A0VT-01A	-222.513	218.554	-3.95829	0.82284
TCGA-AX-A2H7-01A	-1273.63	-346.846	-1620.48	0.933365
TCGA-A5-A0VP-01A	-1377	188.645	-1188.36	0.908736
TCGA-AJ-A3NC-11A	1275.04	599.585	1874.63	0.637027
TCGA-D1-A17Q-01A	-733.133	-572.507	-1305.64	0.915787
TCGA-DI-A2QY-01A	-1117.29	-688.39	-1805.68	0.942776
TCGA-AP-A1DO-01A	-2210.44	-391.929	-2602.37	0.975241
TCGA-BG-A0LW-01A	-1282.37	82.2443	-1200.13	0.909456
TCGA-D1-A161-01A	-1106.89	116.734	-990.154	0.89621
TCGA-DF-A2KN-01A	-314.765	1520.18	1205.42	0.709556
TCGA-B5-A1MV-01A	-754.297	242.992	-511.305	0.862841
TCGA-D1-A2G5-01A	-1586.43	-735.682	-2322.12	0.965321
TCGA-D1-A165-01A	-686.67	-444.411	-1131.08	0.905195
TCGA-EY-A212-01A	-1280.83	-544.693	-1825.53	0.943744
TCGA-AJ-A5DV-01A	-1220.83	603.702	-617.127	0.870588
TCGA-EY-A1GP-01A	-294.203	207.869	-86.3339	0.829651
TCGA-BG-A0W1-01A	-1087.03	90.7133	-996.313	0.896611
TCGA-BG-A2AD-01A	-970.525	-1296.57	-2267.09	0.963181
TCGA-FL-A1YF-11A	1012.55	1479.05	2491.59	0.564702
TCGA-BG-A3PP-01A	-273.74	-437.321	-711.061	0.877289
TCGA-AP-A0LT-01A	-1705.39	-330.74	-2036.13	0.953514
TCGA-BG-A0RY-01A	-941.023	448.764	-492.259	0.861424
TCGA-BS-A0TE-01A	-1042.01	237.775	-804.237	0.883771
TCGA-BS-A0V7-01A	583.16	1727.33	2310.49	0.58644
TCGA-BK-A56F-01A	-318.415	115.161	-203.254	0.83911
TCGA-BK-A26L-01A	133.488	-119.466	14.0225	0.821337
TCGA-SL-A6JA-01A	-1803.31	-691.987	-2495.3	0.971645
TCGA-D1-A17A-01A	-543.188	341.402	-201.786	0.838992
TCGA-BK-A4ZD-01A	-1080.92	-1065.46	-2146.38	0.958266
TCGA-BK-A139-01C	-180.275	474.192	293.917	0.797214
TCGA-AX-A05Y-01A	-1398.72	-480.244	-1878.96	0.946309
TCGA-A5-A2K7-01A	-700.667	176.631	-524.036	0.863784
TCGA-D1-A0ZP-01A	-769.474	-624.216	-1393.69	0.920901
TCGA-AJ-A3BF-01A	-1093.93	-404.514	-1498.45	0.926786
TCGA-BS-A0UF-01A	-489.07	1301.82	812.748	0.748971
TCGA-BS-A0U9-01B	-1499.18	-432.806	-1931.99	0.948796
TCGA-AP-A05A-01A	-1231.78	-847.813	-2079.59	0.955417
TCGA-EO-A3B0-01A	-288.207	372.133	83.9257	0.815441
TCGA-D1-A175-01A	-1092.89	-598.873	-1691.76	0.937069
TCGA-AX-A3G4-01A	-8.03177	-563.623	-571.655	0.867285
TCGA-BS-A0TA-01A	-178.81	2496.39	2317.58	0.585596
TCGA-B5-A0K3-01A	-1355.74	117.167	-1238.58	0.911788
TCGA-B5-A3S1-01A	-875.65	114.39	-761.261	0.880802
TCGA-FL-A1YT-11A	724.172	146.342	870.514	0.743325
TCGA-KJ-A3U4-01A	-1154.77	705.136	-449.635	0.85823
TCGA-EO-A3B1-01A	-258.385	1048.35	789.962	0.751183
TCGA-EY-A2OO-01A	-1140.7	-642.533	-1783.23	0.941673
TCGA-AJ-A3I9-01A	-1199.99	-599.863	-1799.85	0.942491
TCGA-B5-A0KB-01B	-323.267	1247.61	924.344	0.738017
TCGA-AP-A1DK-01A	-469.962	1068.8	598.835	0.769404
TCGA-D1-A177-01A	-1510.86	-1063.26	-2574.12	0.974315
TCGA-BG-A0M3-01A	-1336.45	-206.922	-1543.37	0.929243
TCGA-BS-A0UV-01A	-986.296	10.4583	-975.838	0.895276
TCGA-D1-A16Y-01A	-975.208	-483.425	-1458.63	0.924575
TCGA-AJ-A3BI-01A	-792.735	1035.16	242.425	0.801754
TCGA-EY-A1GF-01A	-963.298	-64.8636	-1028.16	0.898672
TCGA-D1-A17U-01A	-645.872	255.861	-390.011	0.853705
TCGA-E6-A1M0-11A	80.3807	-721.15	-640.769	0.87229
TCGA-D1-A0ZZ-01A	-1479.69	-1167.31	-2647.01	0.976669
TCGA-FL-A1YQ-11A	570.874	275.196	846.07	0.745721
TCGA-A5-A0GD-01A	-1366.9	601.563	-765.339	0.881085
TCGA-AP-A05J-01A	-1205.45	-669.743	-1875.19	0.946129
TCGA-4E-A92E-01A	-583.975	846.981	263.006	0.799945
TCGA-BG-A18A-01A	55.5625	434.85	490.413	0.779472
TCGA-FL-A1YG-11A	765.759	-282.862	482.897	0.780162
TCGA-KP-A3VZ-01A	-1605.1	-975.682	-2580.78	0.974535
TCGA-EC-A24G-01A	-79.8795	617.687	537.808	0.775095
TCGA-AX-A1C4-01A	-1660.17	-1192.04	-2852.21	0.982693
TCGA-BG-A0VV-01A	-743.952	397.594	-346.358	0.85035
TCGA-EY-A1G7-01A	-1256.57	-706.49	-1963.06	0.950227
TCGA-AJ-A8CT-01A	-117.907	1757.25	1639.34	0.663265
TCGA-BG-A0M4-01A	-553.37	279.222	-274.148	0.844725
TCGA-BG-A0VZ-01A	-574.412	688.751	114.339	0.812848
TCGA-QS-A744-01A	-917.926	-1334.34	-2252.27	0.962593
TCGA-FI-A2D6-01A	-848.774	839.964	-8.80936	0.823244
TCGA-A5-A0G3-01A	-1157.6	-872.988	-2030.59	0.953269
TCGA-AX-A3G9-01A	-1489.7	-893.008	-2382.71	0.967604
TCGA-QS-A8F1-01A	-719.767	-99.2614	-819.029	0.884785
TCGA-BK-A0C9-01A	-594.769	763.044	168.274	0.808211
TCGA-D1-A1O8-01A	-51.5729	2017.6	1966.03	0.626628
TCGA-BS-A0U8-01A	-708.781	-173.25	-882.031	0.889057
TCGA-EO-A22R-01A	-799.595	-50.0965	-849.691	0.886874
TCGA-B5-A11Q-01A	-1760.86	-968.365	-2729.23	0.979189
TCGA-B5-A3FD-01A	-668.319	-143.721	-812.039	0.884307
TCGA-AJ-A3NE-01A	-836.544	546.054	-290.49	0.846006
TCGA-EY-A1GM-01A	-1459.68	-1083.83	-2543.51	0.973293
TCGA-EY-A547-01A	-1612.71	-500.045	-2112.75	0.956843
TCGA-AX-A3G7-01A	-779.771	660.01	-119.76	0.83238
TCGA-D1-A16X-01A	-507.315	1452.48	945.166	0.735951
TCGA-DI-A0WH-01A	-1262.58	-95.0959	-1357.68	0.918828
TCGA-EY-A2OM-01A	-360.171	-55.6504	-415.821	0.855671
TCGA-AJ-A3NH-11A	-661.775	-517.242	-1179.02	0.908163
TCGA-AJ-A2QM-01A	-1328.51	-901.973	-2230.48	0.961722
TCGA-BG-A0MA-01A	-470.309	-121.762	-592.071	0.868773
TCGA-AP-A0LH-01A	-1290.25	17.537	-1272.71	0.913834
TCGA-AJ-A2QO-01A	-1152.66	-156.609	-1309.27	0.916001
TCGA-D1-A17T-01A	-1163.44	481.328	-682.114	0.875242
TCGA-AP-A056-01A	226.019	662.606	888.625	0.741544
TCGA-BS-A0U7-01A	-192.664	756.622	563.958	0.772664
TCGA-A5-AB3J-01A	398.665	670.638	1069.3	0.723492
TCGA-B5-A0JX-01A	-429.239	835.971	406.731	0.787108
TCGA-FL-A1YH-11A	371.774	839.209	1210.98	0.70898
TCGA-QS-A5YQ-01A	-783.656	965.064	181.409	0.807074
TCGA-AX-A062-01A	-847.192	-564.939	-1412.13	0.921953
TCGA-BG-A0MC-01A	-322.366	1157.62	835.253	0.746778
TCGA-D1-A0ZN-01A	-382.699	269.852	-112.848	0.831817
TCGA-EY-A4KR-01A	-332.847	1382.99	1050.15	0.72543
TCGA-A5-A7WK-01A	-1180.9	-461.271	-1642.17	0.934503
TCGA-EY-A3L3-01A	-1653.95	-1007.59	-2661.54	0.977125
TCGA-AX-A2HC-11A	1226.84	754.703	1981.54	0.624852
TCGA-AJ-A3BH-01A	-619.674	333.642	-286.032	0.845657
TCGA-AJ-A3IA-01A	220.659	626.228	846.887	0.745641
TCGA-AX-A1CK-11A	-791.638	881.26	89.6223	0.814956
TCGA-AX-A0J0-11A	949.599	417.207	1366.81	0.692665
TCGA-EO-A22S-01A	-1418.27	-848.591	-2266.87	0.963172
TCGA-B5-A0JU-01B	-1471.93	-680.933	-2152.86	0.958537
TCGA-D1-A16B-01A	-467.482	586.009	118.526	0.81249
TCGA-AX-A3FX-01A	-654.975	320.108	-334.868	0.849461
TCGA-AX-A1CF-01A	-1126.85	-272.72	-1399.57	0.921238
TCGA-A5-A0GA-01A	-685.363	130.915	-554.448	0.866024
TCGA-SJ-A6ZJ-01A	-696.934	25.602	-671.332	0.874475
TCGA-AX-A3FT-01A	-439.151	1920.31	1481.16	0.680461
TCGA-AP-A0LD-01A	-833.473	-375.752	-1209.23	0.91001
TCGA-AJ-A3OL-01A	-1662.81	-1153.26	-2816.07	0.981697
TCGA-AP-A052-01A	-443.914	275.114	-168.8	0.836348
TCGA-D1-A15X-01A	-1338.77	1237.74	-101.026	0.830853
TCGA-EY-A1GW-01A	-1222.67	-184.909	-1407.58	0.921694
TCGA-B5-A3FB-01A	-1407.18	42.0412	-1365.13	0.919259
TCGA-EY-A72D-01A	-1028.43	-715.203	-1743.63	0.939701
TCGA-AX-A05Y-11A	1127.61	664.369	1791.98	0.646332
TCGA-B5-A11V-01A	-879.957	-336.814	-1216.77	0.910469
TCGA-EY-A2OP-01A	-1609.42	-520.432	-2129.86	0.957569
TCGA-BS-A0TD-01A	-929.009	298.454	-630.555	0.871556
TCGA-B5-A11J-01A	-1039.56	163.195	-876.367	0.888676
TCGA-BG-A0MK-01A	-601.709	123.22	-478.489	0.860396
TCGA-D1-A17B-01A	321.088	1922.84	2243.93	0.594325
TCGA-AX-A3G3-01A	-285.164	1680.99	1395.82	0.689587
TCGA-FI-A2D0-01A	-849.502	-87.6743	-937.176	0.892733
TCGA-BG-A0YU-01A	-851.794	-436.494	-1288.29	0.914761
TCGA-AJ-A3EK-01A	-223.93	893.919	669.989	0.76269
TCGA-B5-A11F-01A	-757.397	-311.873	-1069.27	0.901302
TCGA-AX-A06L-01A	-129.764	1047.13	917.37	0.738707
TCGA-EO-A3AY-01A	-664.737	1133.98	469.242	0.781415
TCGA-A5-A0GG-01A	-168.541	559.19	390.649	0.788562
TCGA-A5-A0GN-01A	-292.398	1363.79	1071.39	0.723281
TCGA-BG-A220-01A	-1531.71	-950.606	-2482.32	0.971192
TCGA-D1-A1NY-01A	-485.827	61.025	-424.802	0.856353
TCGA-AP-A059-01A	-300.16	2046.77	1746.61	0.651399
TCGA-FI-A2F8-01A	-630.382	54.1398	-576.242	0.86762
TCGA-AX-A06H-01A	257.518	2073.63	2331.15	0.58398
TCGA-AP-A0L9-01A	-1505.55	-379.87	-1885.42	0.946614
TCGA-A5-A7WJ-01A	-2085.97	-843.651	-2929.62	0.984735
TCGA-AX-A1CI-01A	-1534.47	-292.102	-1826.58	0.943795
TCGA-D1-A1NU-01A	-1066.58	223.327	-843.25	0.886436
TCGA-H5-A2HR-01A	-1009.78	600.25	-409.531	0.855193
TCGA-AX-A1CR-01A	-847.213	441.937	-405.276	0.854869
TCGA-DI-A1NO-01A	-1644.96	-916.264	-2561.22	0.973887
TCGA-E6-A8L9-01A	-158.492	594.007	435.515	0.784495
TCGA-A5-A0G9-01A	-964.866	443.772	-521.094	0.863566
TCGA-DF-A2KZ-01A	-179.162	780.553	601.39	0.769164
TCGA-DI-A2QU-11A	1006.06	-181.518	824.544	0.747822
TCGA-BG-A2L7-01A	-334.468	1047.2	712.729	0.758618
TCGA-B5-A1MZ-01A	-407.442	719.167	311.725	0.795633
TCGA-BK-A13C-11A	1312.19	758.09	2070.28	0.614629
TCGA-B5-A1MR-01A	-110.63	2492.93	2382.3	0.577868
TCGA-D1-A176-01A	-1178.91	146.758	-1032.15	0.898928
TCGA-B5-A1MU-01A	600.028	1283.58	1883.61	0.63601
TCGA-AX-A3G6-01A	-1525.1	213.621	-1311.48	0.91613
TCGA-BG-A0MG-01A	-1240	329.651	-910.345	0.890952
TCGA-E6-A1LX-01A	-1458.51	-489.291	-1947.8	0.949527
TCGA-BS-A0WQ-01A	-1374.24	-450.104	-1824.34	0.943686
TCGA-A5-A1OK-01A	-498.059	186.51	-311.549	0.84765
TCGA-D1-A0ZR-01A	-1298.75	-499.486	-1798.23	0.942412
TCGA-K6-A3WQ-01A	-935.636	-354.145	-1289.78	0.914849
TCGA-D1-A17L-01A	-878.281	1112.54	234.26	0.80247
TCGA-D1-A3JQ-01A	-675.896	157.474	-518.421	0.863368
TCGA-D1-A15V-01A	-1056.19	-37.9471	-1094.14	0.902877
TCGA-D1-A1NX-01A	-1036.81	-156.793	-1193.6	0.909057
TCGA-PG-A7D5-01A	-978.864	-615.893	-1594.76	0.932003
TCGA-AX-A063-01A	-288.963	1587.28	1298.32	0.699881
TCGA-EY-A54A-01A	-372.277	774.076	401.799	0.787554
TCGA-B5-A1MX-01A	-563.108	571.614	8.50589	0.821799
TCGA-FI-A2EX-01A	-1264.62	-78.5268	-1343.14	0.917984
TCGA-AP-A1E4-01A	-955.728	-1137.22	-2092.95	0.955994
TCGA-A5-A2K3-01A	262.097	3168.66	3430.76	0.44593
TCGA-AJ-A3NF-01A	524.531	1034.02	1558.55	0.672093
TCGA-BK-A0CA-01A	-1099.98	-2.15511	-1102.13	0.903381
TCGA-BS-A0UA-01A	-19.8297	1195.41	1175.58	0.712635
TCGA-D1-A1O0-01A	-1283.72	-487.898	-1771.62	0.941098
TCGA-EO-A2CG-01A	-390.978	-474.634	-865.613	0.887951
TCGA-EY-A1GU-01A	-1254.99	93.1145	-1161.88	0.907107
TCGA-DI-A2QY-11A	-1104.5	292.628	-811.874	0.884295
TCGA-DF-A2KS-01A	-1109	685.774	-423.224	0.856233
TCGA-AJ-A3BG-01A	-1592.52	-151.926	-1744.45	0.939742
TCGA-A5-A0VQ-01A	-822.918	408.517	-414.401	0.855564
TCGA-B5-A3FA-01A	-1200.91	-84.8276	-1285.73	0.914609
TCGA-B5-A11H-01A	-381.055	1078.11	697.058	0.760114
TCGA-AP-A1E3-01A	170.218	-92.1808	78.0376	0.81594
TCGA-D1-A17C-01A	464.002	760.067	1224.07	0.707624
TCGA-B5-A0K8-01A	-898.562	279.856	-618.706	0.870702
TCGA-A5-A0GJ-01A	-221.468	969.463	747.995	0.755235
TCGA-AX-A2HK-01A	-1020.81	-658.536	-1679.35	0.936432
TCGA-AP-A1DH-01A	-618.308	1229.62	611.312	0.768233
TCGA-AX-A1CA-01A	-1166.36	199.993	-966.372	0.894656
TCGA-BG-A3EW-11A	983.282	335.756	1319.04	0.697706
TCGA-PG-A917-01A	-716.936	1048.36	331.424	0.793878
TCGA-BK-A0CB-01A	508.413	633.959	1142.37	0.716046
TCGA-BG-A221-01A	-453.33	1096.91	643.582	0.765191
TCGA-KP-A3W3-01A	-446.978	742.043	295.065	0.797112
TCGA-BG-A0MH-01A	408.572	1285.09	1693.66	0.657276
TCGA-FI-A2D5-01A	-414.465	53.6473	-360.818	0.851465
TCGA-AX-A1CC-01A	867.345	1474.57	2341.92	0.582697
TCGA-B5-A1MS-01B	-1233.99	-796.909	-2030.9	0.953283
TCGA-BG-A187-01A	-647.43	191.051	-456.379	0.858737
TCGA-D1-A17N-01A	144.768	1263.3	1408.07	0.688284
TCGA-B5-A11Y-01A	-590.555	1618.13	1027.57	0.727707
TCGA-AX-A05W-01A	-1000.82	1110.1	109.275	0.813281
TCGA-EY-A1H0-01A	-1747.21	-719.707	-2466.91	0.970651
TCGA-D1-A1O5-01A	-809.85	167.651	-642.199	0.872393
TCGA-D1-A1NS-01A	-1184.14	233.671	-950.473	0.893611
TCGA-D1-A16I-01A	-552.518	122.117	-430.401	0.856777
TCGA-AX-A3FZ-01A	-890.505	-1074.4	-1964.9	0.950311
TCGA-AX-A3GI-01A	-1810.54	-965.497	-2776.03	0.980561
TCGA-D1-A179-01A	-1229.79	-646.262	-1876.05	0.94617
TCGA-EY-A1G8-01A	-1506.04	-757.772	-2263.81	0.963051
TCGA-EY-A1GI-01A	-672.324	31.0198	-641.304	0.872329
TCGA-A5-A0G2-01A	-699.828	691.049	-8.77872	0.823242
TCGA-D1-A101-01A	309.83	1394.09	1703.92	0.65614
TCGA-D1-A17S-01A	-1177.36	-73.3943	-1250.76	0.912521
TCGA-AJ-A3NC-01A	-1150.65	64.7391	-1085.91	0.902357
TCGA-E6-A2P8-01A	-197.5	1103.17	905.665	0.739864
TCGA-AX-A3FW-01A	-1580.37	-634.191	-2214.56	0.961079
TCGA-KP-A3W0-01A	-492.398	797.738	305.341	0.7962
TCGA-B5-A11M-01A	450.898	57.1568	508.055	0.777847
TCGA-E6-A1M0-01A	-804.608	68.313	-736.295	0.879061
TCGA-AX-A2HA-01A	-1228.25	294.553	-933.699	0.892503
TCGA-AX-A2IN-01A	208.902	542.022	750.924	0.754953
TCGA-D1-A0ZO-01A	-66.8781	565.733	498.855	0.778695
TCGA-D1-A16S-01A	-703.986	-366.821	-1070.81	0.9014
TCGA-AP-A051-01A	-860.52	254.353	-606.167	0.869795
TCGA-D1-A2G6-01A	-69.8743	30.1025	-39.7718	0.825816
TCGA-AJ-A3OK-01A	785.682	1375.97	2161.65	0.603994
TCGA-D1-A17K-01A	-1533.28	-67.506	-1600.79	0.932324
TCGA-D1-A3DH-01A	-1514.75	-894.76	-2409.51	0.96859
TCGA-BG-A0MO-01A	-1312.01	759.023	-552.989	0.865917
TCGA-D1-A1O7-01A	-1380.34	24.8553	-1355.48	0.918701
TCGA-B5-A0JV-01A	-1300.08	-417.109	-1717.19	0.938366
TCGA-AX-A064-01A	-788.086	47.6172	-740.469	0.879353
TCGA-AX-A1CN-01A	-941.142	-828.438	-1769.58	0.940996
TCGA-B5-A0K4-01A	-1176.11	-252.741	-1428.85	0.922901
TCGA-FI-A2EY-01A	-1375.31	-675.294	-2050.6	0.954152
TCGA-D1-A0ZV-01A	-291.478	1444.85	1153.37	0.714919
TCGA-AX-A06D-01A	-1709.03	-156.585	-1865.62	0.945674
TCGA-AP-A05P-01A	-475.849	239.863	-235.986	0.841714
TCGA-EY-A214-01A	-520.219	865.604	345.385	0.79263
TCGA-A5-A0GW-01A	260.622	1510.3	1770.92	0.648687
TCGA-EY-A3QX-01A	-1120.83	272.629	-848.199	0.886773
TCGA-EO-A3L0-01A	-751.187	-403.253	-1154.44	0.906647
TCGA-B5-A5OC-01A	360.278	1685.78	2046.06	0.61743
TCGA-EO-A2CH-01A	-1631.54	-218.768	-1850.3	0.94494
TCGA-AX-A1CI-11A	-566.705	-278.372	-845.077	0.886561
TCGA-A5-A0GP-01A	-1022.97	-51.4921	-1074.46	0.901632
TCGA-EO-A22Y-01A	-814.788	-445.003	-1259.79	0.913063
TCGA-AX-A05Z-01A	-291.872	1858.22	1566.35	0.671245
TCGA-B5-A11I-01A	-608.218	1487.41	879.192	0.742473
TCGA-EO-A22U-01A	-1323.08	-394.5	-1717.58	0.938386
TCGA-BS-A0TC-01A	-1282.64	169.93	-1112.71	0.904046
TCGA-B5-A0K9-01A	-934.764	551.988	-382.776	0.853151
TCGA-AX-A3G1-01A	-814.893	1115.17	300.278	0.79665
TCGA-D1-A16G-01A	-1609.62	219.568	-1390.05	0.920693
TCGA-AP-A0LN-01A	-1009.88	279.447	-730.432	0.87865
TCGA-EO-A22X-01A	-146.121	444.432	298.312	0.796824
TCGA-JU-AAVI-01A	-684.092	1466.92	782.832	0.751873
TCGA-AJ-A3NH-01A	-1047.24	-916.831	-1964.07	0.950273
TCGA-A5-A3LO-01A	-1102.66	-256.42	-1359.08	0.918909
TCGA-BG-A3EW-01A	-1186.14	-449.56	-1635.7	0.934165
TCGA-D1-A3DG-01A	-1495.91	-875.296	-2371.21	0.967177
TCGA-AX-A2H8-11A	1293.43	335.59	1629.02	0.664398
TCGA-AX-A2H4-01A	-70.9999	2170.91	2099.91	0.611193
TCGA-AJ-A3TW-01A	-837.252	1521.27	684.019	0.761357
TCGA-AP-A3K1-01A	-709.122	-197.463	-906.585	0.890701
TCGA-AX-A3GB-01A	-513.266	705.139	191.873	0.806167
TCGA-FI-A3PX-01A	-1406.44	-748.053	-2154.49	0.958605
TCGA-QF-A5YS-01A	-1438.36	392.015	-1046.34	0.899839
TCGA-D1-A168-01A	-59.6668	-252.944	-312.61	0.847733
TCGA-FI-A2CX-01A	381.504	3586.83	3968.34	0.373986
TCGA-AX-A2H5-01A	-1541.41	-245.116	-1786.53	0.941836
TCGA-FL-A1YI-11A	824.632	611.225	1435.86	0.685319
TCGA-AX-A1C9-01A	-795.138	518.696	-276.442	0.844905
TCGA-DI-A2QT-01A	-1224.74	-286.87	-1511.61	0.92751
TCGA-AX-A3G8-01A	-1625.82	-456.184	-2082	0.955521
TCGA-BK-A0CC-01B	293.335	77.3091	370.644	0.790364
TCGA-AW-A1PO-01A	-1367.6	-851.604	-2219.2	0.961267
TCGA-EO-A3AV-01A	-480.219	1772.69	1292.47	0.700494
TCGA-AX-A2HG-01A	-895.033	534.574	-360.459	0.851438
TCGA-KP-A3W4-01A	-121.706	162.107	40.4011	0.819122
TCGA-A5-A0GQ-01A	-746.449	1286.46	540.007	0.774891
TCGA-A5-A1OH-01A	-496.026	-1345.29	-1841.32	0.944508
TCGA-D1-A16F-01A	-489.458	387.959	-101.499	0.830892
TCGA-B5-A11R-01A	-1150.91	111.86	-1039.05	0.899371
TCGA-D1-A17F-01A	-1004.38	990.48	-13.9042	0.823668
TCGA-BK-A4ZD-11A	936.372	37.5696	973.942	0.733084
TCGA-AX-A2IO-01A	-329.25	-23.9462	-353.196	0.850878
TCGA-EC-A1QX-01A	-311.139	1049.45	738.311	0.756166
TCGA-AP-A054-01A	-1502.56	-928.044	-2430.6	0.969355
TCGA-BG-A0M6-01A	-976.769	-1363.17	-2339.94	0.966001
TCGA-2E-A9G8-01A	-1467.84	258.697	-1209.15	0.910006
TCGA-B5-A5OE-01A	-1345.2	-463.613	-1808.82	0.94293
TCGA-B5-A0JT-01A	-843.684	-6.43294	-850.117	0.886903
TCGA-AP-A0LP-01A	-832.434	861.375	28.9412	0.820086
TCGA-BG-A2AD-11A	1377.25	1075.96	2453.21	0.569343
TCGA-DI-A1BY-01A	-122.735	948.779	826.044	0.747676
TCGA-B5-A1MY-01A	-266.96	-304.897	-571.856	0.867299
TCGA-FL-A1YM-11A	587.547	-142.057	445.489	0.783586
TCGA-EY-A1GQ-01A	-317.45	-202.686	-520.136	0.863495
TCGA-BG-A0MU-01A	-952.278	846.39	-105.888	0.83125
TCGA-SJ-A6ZI-01A	-565.133	1497.53	932.401	0.737218
TCGA-AX-A0J1-01A	-948.347	329.089	-619.259	0.870742
TCGA-BS-A0V8-01A	-442.224	507.128	64.9034	0.817054
TCGA-AP-A0LM-01A	599.408	1514.78	2114.19	0.609533
TCGA-AX-A1CF-11A	-492.618	56.1004	-436.518	0.85724
TCGA-BS-A0TG-01A	209.264	889.186	1098.45	0.720532
TCGA-BG-A0MQ-01A	-1296.27	-510.442	-1806.71	0.942827
TCGA-AP-A0LV-01A	-348.025	193.477	-154.548	0.835199
TCGA-EY-A1GO-01A	-1592.42	-965.048	-2557.47	0.973762
TCGA-B5-A0JZ-01A	-250.713	1709.18	1458.47	0.682899
TCGA-AX-A060-01A	-1606.9	-564.019	-2170.92	0.959289
TCGA-AX-A2HH-01A	-1617.09	-1275.9	-2892.99	0.983785
TCGA-EO-A3AZ-01A	25.8788	2091.96	2117.83	0.609108
TCGA-DF-A2KU-01A	-498.951	1826.32	1327.37	0.696829
TCGA-FL-A1YN-11A	514.068	196.963	711.031	0.75878
TCGA-B5-A0K6-01A	-657.271	861.133	203.862	0.805124
TCGA-AP-A0LL-01A	-642.018	269.221	-372.798	0.852386
TCGA-A5-A2K4-01A	-531.739	-51.5369	-583.276	0.868132
TCGA-D1-A163-01A	-442.414	341.837	-100.578	0.830816
TCGA-D1-A17M-01A	-988.007	163.922	-824.085	0.885131
TCGA-B5-A0K0-01A	-7.14881	1168.48	1161.34	0.714101
TCGA-BG-A0M9-01A	-910.326	-231.316	-1141.64	0.905853
TCGA-BG-A0MT-01A	-472.538	548.198	75.6597	0.816142
TCGA-B5-A0K7-01A	-672.178	1037.71	365.532	0.790823
TCGA-A5-A0VO-01A	-364.138	235.393	-128.745	0.83311
TCGA-AJ-A3BK-01A	-688.107	1140.08	451.969	0.782994
TCGA-D1-A102-01A	-372.531	459.334	86.8029	0.815196
TCGA-AJ-A8CV-01A	-722.857	827.902	105.045	0.813642
TCGA-FI-A2D4-01A	-840.063	-529.705	-1369.77	0.919527
TCGA-AP-A0LO-01A	-864.513	-132.663	-997.176	0.896667
TCGA-A5-A0GR-01A	-2.05714	1815.36	1813.3	0.643941
TCGA-AX-A0IS-01A	-752.174	-80.3589	-832.533	0.885707
TCGA-E6-A2P9-01A	-1454.1	205.22	-1248.88	0.912409
TCGA-BS-A0TJ-01A	-592.342	-61.1721	-653.514	0.873204
TCGA-AJ-A2QK-01A	-140.801	1339.84	1199.04	0.710216
TCGA-AP-A0LS-01A	-911.859	-97.1038	-1008.96	0.897432
TCGA-BK-A139-02A	147.793	54.7705	202.563	0.805237
TCGA-AP-A0LE-01A	-988.716	-37.0384	-1025.75	0.898517
TCGA-AX-A2HJ-01A	-0.303377	101.654	101.351	0.813957
TCGA-AJ-A3EM-01A	-1171.84	-1277.04	-2448.88	0.970011
TCGA-EO-A22T-01A	-420.04	606.78	186.74	0.806612
TCGA-A5-A0RA-01A	-1050.64	279.324	-771.316	0.8815
TCGA-AJ-A3EL-01A	-282.914	874.208	591.294	0.77011
TCGA-D1-A16O-01A	-717.486	-578.987	-1296.47	0.915245
TCGA-A5-A0GB-01A	-1379.19	-338.635	-1717.83	0.938398
TCGA-D1-A16Q-01A	-308.326	868.16	559.833	0.773048
TCGA-BG-A222-01A	-1220.15	106.243	-1113.91	0.904121
TCGA-PG-A916-01A	-1044.82	47.2751	-997.541	0.896691
TCGA-AX-A1C5-01A	-1174.48	-397.636	-1572.11	0.930793
TCGA-FL-A1YU-11A	153.697	-125.943	27.7543	0.820185
TCGA-PG-A915-01A	-1385.71	-681.458	-2067.17	0.954877
TCGA-AX-A2HD-01A	-1200.4	-100.478	-1300.88	0.915506
TCGA-BG-A18B-01A	-948.915	703.721	-245.194	0.842443
TCGA-AP-A1E1-01A	-1277.78	262.125	-1015.65	0.897865
TCGA-A5-A3LP-01A	-1040.76	263.846	-776.919	0.881888
TCGA-AX-A2HD-11A	637.079	410.697	1047.78	0.72567
TCGA-AP-A1DV-01A	-1473.51	-228.514	-1702.03	0.937594
TCGA-BS-A0TI-01A	-355.513	997.427	641.914	0.765349
TCGA-AX-A2H2-01A	-1074.52	758.849	-315.667	0.847971
TCGA-AX-A05S-01A	-433.782	724.6	290.818	0.797488
TCGA-D1-A162-01A	-1037.65	31.2801	-1006.37	0.897264
TCGA-D1-A0ZS-01A	-803.344	-347.459	-1150.8	0.906422
TCGA-BS-A0V6-01A	-840.293	752.94	-87.3528	0.829734
TCGA-KP-A3W1-01A	-15.706	1938.87	1923.16	0.63152
TCGA-D1-A0ZU-01A	-705.725	-624.004	-1329.73	0.917201
TCGA-FL-A1YV-11A	22.5988	-154.919	-132.32	0.8334
TCGA-D1-A3DA-01A	-1125.2	-84.8115	-1210.01	0.910058
TCGA-AP-A05H-01A	-495.822	-689.496	-1185.32	0.90855
TCGA-D1-A16N-01A	-624.028	237.787	-386.242	0.853416
TCGA-AP-A05D-01A	-394.396	1257.84	863.445	0.744019
TCGA-BG-A2AE-01A	-977.072	900.005	-77.0675	0.828891
TCGA-AX-A1CJ-01A	-918.325	895.608	-22.7175	0.824401
TCGA-AP-A5FX-01A	-1122.43	539.478	-582.956	0.868109
TCGA-EY-A210-01A	-813.159	1325.85	512.689	0.777419
TCGA-D1-A169-01A	52.8774	1262.41	1315.29	0.698099
TCGA-PG-A914-01A	-1107.06	367.006	-740.052	0.879324
TCGA-BG-A0M2-01A	-1010.82	266.585	-744.235	0.879616
TCGA-D1-A1NW-01A	-995.81	230.628	-765.183	0.881074
TCGA-AJ-A8CW-01A	-809.382	163.471	-645.911	0.872659
TCGA-EY-A1GC-01A	-849.211	1442.3	593.09	0.769942
TCGA-A5-A0GV-01A	-1578.87	-823.428	-2402.3	0.968326
TCGA-BS-A0UM-01A	-975.929	1496.68	520.752	0.776674
TCGA-B5-A5OD-01A	-771.66	865.632	93.9715	0.814586
TCGA-A5-A0GM-01A	-542.47	-172.441	-714.911	0.87756
TCGA-FI-A2CY-01A	-664.667	1438.22	773.552	0.75277
TCGA-EY-A1GR-01A	-502.92	714.493	211.573	0.804452
TCGA-B5-A0JR-01A	-629.276	516.763	-112.512	0.83179
TCGA-5S-A9Q8-01A	-1072.06	-119.094	-1191.16	0.908908
TCGA-AP-A1DQ-01A	-818.174	-106.058	-924.231	0.891876
TCGA-AX-A05U-01A	-801.796	-561.06	-1362.86	0.919128
TCGA-BS-A0UL-01A	514.557	1407.83	1922.39	0.631607
TCGA-D1-A16E-01A	-663.15	596.716	-66.4343	0.828017
TCGA-AX-A0IZ-01A	-180.27	1355.99	1175.72	0.712621
TCGA-DI-A1NN-01A	-505.69	1135.82	630.133	0.766461
TCGA-AJ-A23O-01A	-317.338	1210.04	892.702	0.741143
TCGA-AP-A0L8-01A	-888.138	-1075.15	-1963.29	0.950238
TCGA-BK-A26L-01C	-301.454	-638.582	-940.036	0.892923
TCGA-BS-A0T9-01A	-490.114	602.046	111.932	0.813054
TCGA-A5-A1OJ-01A	745.071	1193.08	1938.15	0.629812
TCGA-BK-A13C-01A	-1129.45	-277.664	-1407.12	0.921668
TCGA-EO-A3KX-01A	-1450.53	-684.744	-2135.27	0.957798
TCGA-D1-A15Z-01A	-1167.28	-242.683	-1409.96	0.92183
TCGA-D1-A16D-01A	-555.949	690.206	134.257	0.811142
TCGA-EO-A1Y5-01A	-558.053	1117.72	559.664	0.773064
TCGA-AJ-A23N-01A	290.66	465.228	755.888	0.754475
TCGA-AJ-A3EJ-01A	-27.9016	502.778	474.876	0.780898
TCGA-EY-A1GL-01A	-712.3	-350.047	-1062.35	0.900861
TCGA-B5-A3F9-01A	-596.425	369.891	-226.534	0.840964
TCGA-D1-A16R-01A	-267.171	682.446	415.275	0.786333
TCGA-B5-A11Z-01A	-1173.19	-470.471	-1643.66	0.934581
TCGA-AP-A05O-01A	-993.651	728.21	-265.44	0.84404
TCGA-D1-A1NZ-01A	-1034.91	522.225	-512.685	0.862943
TCGA-EY-A1GV-01A	-747.887	572.698	-175.189	0.836862
TCGA-D1-A103-01A	-655.33	451.235	-204.095	0.839177
TCGA-EO-A3KU-01A	-1300.93	-270.459	-1571.38	0.930754
TCGA-B5-A0K2-01A	-62.5224	1789.03	1726.51	0.653635
TCGA-AJ-A2QN-01A	-727.193	-407.3	-1134.49	0.905408
TCGA-D1-A160-01A	-613.677	961.7	348.023	0.792394

## Sheet: S5
Genes	Description	Cofficient
GZMA	Granzyme A	-0.116287
ASNS	Asparagine Synthetase (Glutamine-Hydrolyzing)	0.127252
GLS	Glutaminase	0.0426543
PRKAA2	Protein Kinase AMP-Activated Catalytic Subunit Alpha 2	0.131052
VLDLR	Very Low Density Lipoprotein Receptor	-0.11418
PRDX6	Peroxiredoxin 6	0.0165226
PSAT1	Phosphoserine Aminotransferase 1	0.016314
CDKN2A	Cyclin Dependent Kinase Inhibitor 2A	0.116961
SIRT3	Sirtuin 3	-0.18017
TNFRSF1A	TNF Receptor Superfamily Member 1A	-0.0265847
LRPPRC	Leucine Rich Pentatricopeptide Repeat Containing	0.0559184

## Sheet: S6
ID	Description	setSize	enrichmentScore	NES	pvalue	p.adjust	qvalue	rank	leading_edge	core_enrichment
KEGG_CYTOKINE_CYTOKINE_RECEPTOR_INTERACTION	KEGG_CYTOKINE_CYTOKINE_RECEPTOR_INTERACTION	181	-0.454483	-1.88382	9.84e-07	0.000162314	0.000148076	2834	tags=40%, list=16%, signal=34%	CXCL12/KDR/INHBB/IL7/IL1A/CCL17/FLT4/IL3RA/CCL3/CX3CL1/TNFRSF1B/IL2RA/IL10RA/IL6ST/CX3CR1/IL1R2/IL7R/INHBA/TNFRSF19/TNFRSF10B/ACVRL1/CCR2/CCL3L3/IL17RB/EDA2R/PDGFRB/CCR10/TNFSF9/IL18R1/TNFRSF14/TNFRSF10C/CCR7/CD70/GDF5/CCL4L2/CXCL3/PRLR/CCL4/TNFRSF4/CCL19/IL21R/CCR5/TNFSF12/CXCL2/IL2RG/CXCL5/XCL2/CXCL9/IL12RB1/TNFRSF17/AMH/BMPR1B/CXCR6/CXCL13/CCL24/IL2RB/CD27/CCL5/IL20RA/TNFSF14/CCL21/CXCR3/EDAR/…
KEGG_CELL_CYCLE	KEGG_CELL_CYCLE	120	0.544265	1.83529	2.27e-05	0.00187197	0.00170776	4005	tags=51%, list=22%, signal=40%	CDKN2A/CCNE1/TTK/CDKN2B/CDKN2C/ESPL1/E2F1/CDC25B/BUB1/MYC/CDC25C/CCNE2/CDC7/CDC20/MCM2/CDK6/PLK1/BUB1B/PTTG1/CDC25A/E2F2/CCNB2/MCM4/CCNA2/RAD21/PRKDC/CDKN1B/MAD2L1/MCM3/CCNB1/ORC1/CDK2/CHEK1/MCM6/CDKN1C/MCM7/CDC45/ANAPC1/CDKN2D/E2F3/CDK4/CDK1/DBF4/PKMYT1/CHEK2/YWHAZ/YWHAB/E2F5/SKP2/ORC4/PCNA/CCND3/RBL1/SMAD3/TFDP2/HDAC2/ORC3/YWHAQ/ORC6/CCND2/CDC23
KEGG_AUTOIMMUNE_THYROID_DISEASE	KEGG_AUTOIMMUNE_THYROID_DISEASE	25	-0.702789	-2.02721	0.000174296	0.00958627	0.00874537	3473	tags=84%, list=19%, signal=68%	HLA-F/HLA-DOB/HLA-B/HLA-C/HLA-DQA1/HLA-DQA2/HLA-DMB/HLA-E/HLA-DPA1/HLA-DRA/HLA-G/HLA-DRB1/HLA-A/HLA-DQB1/HLA-DPB1/HLA-DMA/GZMB/HLA-DRB5/PRF1/CTLA4/FASLG
KEGG_CHEMOKINE_SIGNALING_PATHWAY	KEGG_CHEMOKINE_SIGNALING_PATHWAY	157	-0.392975	-1.61939	0.00036665	0.0151243	0.0137976	2937	tags=30%, list=16%, signal=25%	CCL11/PIK3R3/CXCL12/PTK2B/JAK2/NCF1/CCL17/DOCK2/GNGT2/CCL3/CX3CL1/FGR/RASGRP2/CX3CR1/RAC2/CCR2/CCL3L3/PLCB4/CCR10/GNG11/ADCY7/CCR7/WAS/CCL4L2/CXCL3/CCL4/SHC2/PLCB1/CCL19/CCR5/CXCL2/CXCL5/XCL2/CXCL9/ADCY4/ADCY1/GNB5/PIK3R1/CXCR6/CXCL13/CCL24/CCL5/CCL21/CXCR3/CXCL14/CCL22/PPBP
KEGG_TYPE_I_DIABETES_MELLITUS	KEGG_TYPE_I_DIABETES_MELLITUS	33	-0.614072	-1.90303	0.00125812	0.0415181	0.0378762	3610	tags=76%, list=20%, signal=61%	PTPRN2/HLA-F/HLA-DOB/HLA-B/HLA-C/HLA-DQA1/HLA-DQA2/HLA-DMB/IL1A/HLA-E/HLA-DPA1/HLA-DRA/ICA1/HLA-G/HLA-DRB1/HLA-A/HLA-DQB1/HLA-DPB1/HLA-DMA/GZMB/HLA-DRB5/PRF1/IFNG/FASLG/GAD1
KEGG_DNA_REPLICATION	KEGG_DNA_REPLICATION	35	0.623289	1.75861	0.00348802	0.0959204	0.0875064	5455	tags=77%, list=30%, signal=54%	RFC4/MCM2/PRIM2/MCM4/MCM3/PRIM1/RNASEH2A/MCM6/MCM7/DNA2/RNASEH1/POLE2/POLD1/RFC5/PCNA/FEN1/POLA2/RFC3/POLA1/RFC1/MCM5/RFC2/LIG1/POLD2/POLE/RPA2/POLD3
KEGG_ALLOGRAFT_REJECTION	KEGG_ALLOGRAFT_REJECTION	27	-0.593959	-1.74359	0.00680138	0.124692	0.113754	3473	tags=78%, list=19%, signal=63%	HLA-F/HLA-DOB/HLA-B/HLA-C/HLA-DQA1/HLA-DQA2/HLA-DMB/HLA-E/HLA-DPA1/HLA-DRA/HLA-G/HLA-DRB1/HLA-A/HLA-DQB1/HLA-DPB1/HLA-DMA/GZMB/HLA-DRB5/PRF1/IFNG/FASLG
KEGG_ANTIGEN_PROCESSING_AND_PRESENTATION	KEGG_ANTIGEN_PROCESSING_AND_PRESENTATION	55	-0.49424	-1.68333	0.00548205	0.124692	0.113754	3578	tags=47%, list=20%, signal=38%	PDIA3/HLA-F/HLA-DOB/HLA-B/HLA-C/HLA-DQA1/CTSB/HLA-DQA2/HLA-DMB/HLA-E/CTSS/B2M/HLA-DPA1/HLA-DRA/HSPA6/HLA-G/HLA-DRB1/HLA-A/CD4/HLA-DQB1/HLA-DPB1/HLA-DMA/CD74/HLA-DRB5/CD8B/CD8A
KEGG_SPLICEOSOME	KEGG_SPLICEOSOME	125	0.442385	1.50231	0.0067715	0.124692	0.113754	7137	tags=66%, list=40%, signal=40%	ALYREF/CHERP/NCBP2/EIF4A3/THOC3/CTNNBL1/PUF60/SNRPB2/U2SURP/SNRPE/SNRNP200/SNRPD2/SF3B6/WBP11/SNRPC/LSM4/PPIL1/PRPF40A/SNRNP27/SNRPB/TRA2B/SF3A3/LSM5/CDC40/ISY1/SNRPD1/LSM8/SNRNP40/PRPF6/SNRPG/CDC5L/LSM6/CRNKL1/MAGOH/USP39/PRPF18/PPIH/LSM2/BUD31/RBM8A/ZMAT2/BCAS2/SRSF2/PRPF38A/LSM3/THOC1/DDX46/PQBP1/HSPA1A/RBM22/SRSF3/RBM17/SF3B4/SF3A1/HSPA8/SMNDC1/HNRNPA1L2/DDX39B/MAGOHB/EFTUD2/HNRNPU/SRSF1/PPIE…
KEGG_VIRAL_MYOCARDITIS	KEGG_VIRAL_MYOCARDITIS	55	-0.474438	-1.61588	0.00940301	0.144629	0.131942	3473	tags=49%, list=19%, signal=40%	HLA-F/HLA-DOB/HLA-B/ITGB2/HLA-C/SGCD/HLA-DQA1/HLA-DQA2/HLA-DMB/HLA-E/CCND1/HLA-DPA1/HLA-DRA/HLA-G/HLA-DRB1/RAC2/HLA-A/HLA-DQB1/SGCB/HLA-DPB1/HLA-DMA/SGCA/MYH11/HLA-DRB5/ITGAL/PRF1/MYH7B
KEGG_NATURAL_KILLER_CELL_MEDIATED_CYTOTOXICITY	KEGG_NATURAL_KILLER_CELL_MEDIATED_CYTOTOXICITY	92	-0.39867	-1.50324	0.00964193	0.144629	0.131942	3306	tags=36%, list=18%, signal=29%	CHP1/FCER1G/HLA-B/PPP3CC/ITGB2/RAET1G/PTPN6/HLA-C/SYK/PIK3R3/PTK2B/MAP2K2/HLA-E/TYROBP/HLA-G/TNFRSF10B/RAC2/HLA-A/LCP2/TNFRSF10C/CD48/HCST/SHC2/GZMB/LCK/ITGAL/PIK3R1/PRF1/SH2D1A/CD247/ZAP70/IFNG/FASLG
KEGG_PRIMARY_IMMUNODEFICIENCY	KEGG_PRIMARY_IMMUNODEFICIENCY	28	-0.573776	-1.69234	0.0112377	0.154518	0.140964	2143	tags=43%, list=12%, signal=38%	IL7R/PTPRC/CD4/IL2RG/CD79A/LCK/CD8B/CD8A/CD3E/ZAP70/CD3D/IGLL1
KEGG_GRAFT_VERSUS_HOST_DISEASE	KEGG_GRAFT_VERSUS_HOST_DISEASE	28	-0.568795	-1.67765	0.0124748	0.158334	0.144445	3473	tags=79%, list=19%, signal=64%	HLA-F/HLA-DOB/HLA-B/HLA-C/HLA-DQA1/HLA-DQA2/HLA-DMB/IL1A/HLA-E/HLA-DPA1/HLA-DRA/HLA-G/HLA-DRB1/HLA-A/HLA-DQB1/HLA-DPB1/HLA-DMA/GZMB/HLA-DRB5/PRF1/IFNG/FASLG
KEGG_LEISHMANIA_INFECTION	KEGG_LEISHMANIA_INFECTION	62	-0.443915	-1.57263	0.0152661	0.17317	0.15798	3333	tags=40%, list=18%, signal=33%	HLA-DOB/ITGA4/ITGB2/PTPN6/HLA-DQA1/NCF2/HLA-DQA2/JAK2/HLA-DMB/NCF1/IL1A/HLA-DPA1/HLA-DRA/HLA-DRB1/CYBA/FCGR1A/HLA-DQB1/C3/HLA-DPB1/HLA-DMA/NCF4/TLR4/HLA-DRB5/PTGS2/IFNG
KEGG_NEUROACTIVE_LIGAND_RECEPTOR_INTERACTION	KEGG_NEUROACTIVE_LIGAND_RECEPTOR_INTERACTION	105	0.448712	1.49386	0.0157427	0.17317	0.15798	1306	tags=21%, list=7%, signal=20%	GCGR/GPR50/PRSS1/GRIK5/ADRA1B/GABRA3/PTGER1/S1PR5/NPY1R/P2RX2/PRSS2/SSTR1/GABRE/AVPR2/THRB/SCTR/OPRK1/ADORA1/RXFP1/NR3C1/GABBR1/PRSS3
KEGG_TIGHT_JUNCTION	KEGG_TIGHT_JUNCTION	107	0.440134	1.45813	0.0228881	0.236033	0.215329	3199	tags=22%, list=18%, signal=19%	CLDN6/CLDN18/CLDN16/CLDN9/MYLPF/CLDN11/PRKCG/PRKCI/CLDN1/PARD6B/EPB41L1/RAB3B/CGN/CLDN4/MRAS/PRKCE/CDK4/MYH14/AKT2/MYH10/NRAS/KRAS/CSNK2A1/CSNK2B
KEGG_MISMATCH_REPAIR	KEGG_MISMATCH_REPAIR	22	0.620599	1.61032	0.0288948	0.272858	0.248923	5455	tags=73%, list=30%, signal=51%	RFC4/MSH6/EXO1/MSH2/POLD1/RFC5/PCNA/RFC3/RFC1/RFC2/PMS2/MLH1/LIG1/POLD2/RPA2/POLD3
KEGG_T_CELL_RECEPTOR_SIGNALING_PATHWAY	KEGG_T_CELL_RECEPTOR_SIGNALING_PATHWAY	91	-0.369103	-1.38958	0.0297664	0.272858	0.248923	974	tags=18%, list=5%, signal=17%	PTPRC/CD4/LCP2/TEC/LCK/CD3G/PIK3R1/CD8B/CD247/CD8A/CTLA4/CD3E/PDCD1/ZAP70/IFNG/CD3D
KEGG_ECM_RECEPTOR_INTERACTION	KEGG_ECM_RECEPTOR_INTERACTION	70	0.460332	1.44893	0.0374101	0.308633	0.28156	1995	tags=27%, list=11%, signal=24%	COMP/COL4A4/COL11A2/COL11A1/ITGB3/CD47/ITGA7/ITGB8/ITGB6/THBS3/LAMC1/SV2A/LAMA5/HMMR/FN1/COL4A6/RELN/SPP1/SDC3
KEGG_HEMATOPOIETIC_CELL_LINEAGE	KEGG_HEMATOPOIETIC_CELL_LINEAGE	65	-0.403398	-1.43709	0.0356321	0.308633	0.28156	2741	tags=46%, list=15%, signal=39%	IL7/IL1A/CD19/IL3RA/CD36/IL2RA/IL1R2/IL7R/CD44/HLA-DRA/ITGA6/HLA-DRB1/CD38/CD4/CD34/FCGR1A/ITGA1/CD1C/CD37/HLA-DRB5/CD5/CD3G/CD8B/CD7/CD2/CD8A/CD3E/IL5RA/CD3D/CSF3
KEGG_PANCREATIC_CANCER	KEGG_PANCREATIC_CANCER	67	0.449815	1.40307	0.042029	0.330228	0.30126	3002	tags=25%, list=17%, signal=21%	CDKN2A/ERBB2/E2F1/RAC3/PIK3CA/CDK6/STAT1/E2F2/BRCA2/PGF/E2F3/CDK4/AKT2/RAD51/RALBP1/PLD1/KRAS
KEGG_CARDIAC_MUSCLE_CONTRACTION	KEGG_CARDIAC_MUSCLE_CONTRACTION	53	0.473725	1.4271	0.0459941	0.344955	0.314696	849	tags=15%, list=5%, signal=14%	CACNA2D2/CACNG6/SLC8A1/CACNG4/COX4I2/UQCRFS1/TNNI3/CACNA2D3

## Sheet: S7
	Camptothecin_1003	Vinblastine_1004	Cisplatin_1005	Cytarabine_1006	Docetaxel_1007	Gefitinib_1010	Navitoclax_1011	Vorinostat_1012	Nilotinib_1013	Olaparib_1017	Axitinib_1021	AZD7762_1022	SB216763_1025	KU-55933_1030	Afatinib_1032	Staurosporine_1034	PLX-4720_1036	NU7441_1038	Doramapimod_1042	Wee1 Inhibitor_1046	Nutlin-3a (-)_1047	Mirin_1048	PD173074_1049	ZM447439_1050	Alisertib_1051	RO-3306_1052	MK-2206_1053	Palbociclib_1054	Dactolisib_1057	Pictilisib_1058	AZD8055_1059	PD0325901_1060	Obatoclax Mesylate_1068	5-Fluorouracil_1073	Dasatinib_1079	Paclitaxel_1080	Crizotinib_1083	Rapamycin_1084	Sorafenib_1085	BI-2536_1086	Irinotecan_1088	Oxaliplatin_1089	BMS-536924_1091	GSK1904529A_1093	Tozasertib_1096	PF-4708671_1129	PRIMA-1MET_1131	Erlotinib_1168	Niraparib_1177
TCGA-AX-A06J-01A	0.0530851	0.0153264	39.4992	7.39913	0.00986341	20.4556	6.5522	2.79735	36.0008	108.161	26.0597	1.5122	241.678	98.79	3.61916	0.0775252	41.7936	19.7629	85.8853	6.10037	39.9494	83.3587	79.7004	21.6273	10.5232	29.4828	7.76573	15.1153	0.101635	2.08409	0.809338	1.42065	3.93223	136.752	9.5723	0.047905	35.5879	0.111695	8.17651	4.81201	8.26713	24.8973	5.79153	71.9698	48.1922	41.3896	104.46	14.8033	86.3706
TCGA-B5-A11P-01B	0.174294	0.0473317	44.144	16.268	0.0184242	27.1236	20.7843	4.02719	67.9055	178.187	32.2157	2.70202	201.781	98.5966	7.08018	0.109269	131.46	18.7645	99.3865	10.0911	117.919	234.71	105.058	20.6412	20.603	16.5352	18.2567	62.3538	0.176336	3.11788	0.917637	2.31158	7.80664	250.735	18.0116	0.0894918	40.6094	0.128582	20.4159	1.25249	25.2979	83.7684	10.5008	168.659	28.1178	76.4838	103.485	17.4385	167.158
TCGA-AX-A05T-01A	0.115704	0.0335383	30.5455	3.94938	0.0132583	30.577	5.68064	4.51121	46.2494	81.8259	21.6369	1.67595	128.636	81.1203	6.97802	0.0566101	64.0969	10.9366	81.2897	7.8336	115.073	175.238	40.2752	19.2451	7.23281	9.94704	23.0544	36.9704	0.227698	7.36	0.919149	1.65161	4.18264	305.345	9.11393	0.0826871	29.7833	0.199129	15.561	0.588008	17.4461	48.0223	7.33458	85.2025	11.8095	56.2115	169.112	11.7153	95.584
TCGA-BG-A0M8-01A	0.0531039	0.0690108	23.1484	10.5207	0.0199257	43.9776	7.8159	5.14406	41.4729	92.571	17.1057	1.52245	93.0536	69.6092	11.5041	0.0453914	74.582	7.08448	68.1469	21.5807	46.3558	94.2518	88.8421	18.1895	7.08162	12.6457	21.8103	32.8423	0.189765	4.22119	0.603206	1.26323	3.32808	96.1582	3.25246	0.29453	31.5315	0.117767	20.5053	4.11229	8.05559	47.1744	9.10022	127.254	25.2489	31.8966	72.9667	25.8565	58.7986
TCGA-BG-A0LX-01A	0.103931	0.0170334	31.643	3.93304	0.0111222	35.5352	11.1154	3.54294	24.94	64.4981	15.5	1.16684	147.028	81.9329	7.87232	0.0324622	89.6384	9.65536	87.1066	6.37893	45.0116	119.166	53.3121	18.7319	8.70541	10.2561	13.9898	25.6833	0.142488	3.27764	0.762534	2.29297	4.36279	71.4383	5.40677	0.0639229	20.2998	0.0982374	13.1814	0.850753	13.2165	38.1556	7.01637	69.9276	10.7868	39.4802	97.006	15.74	72.4546
TCGA-EY-A5W2-01A	0.0456225	0.0098871	17.1202	2.55021	0.0052764	20.0828	12.0544	3.699	23.0027	63.3033	14.3873	1.04606	188.643	88.3209	4.76971	0.0402397	95.2115	11.7517	106.055	6.97785	28.134	91.5696	93.0085	21.1755	5.97514	12.5665	12.0788	10.7622	0.0776848	1.98016	0.618487	0.951397	3.37844	18.455	7.00574	0.0333902	18.4917	0.0363916	9.34696	1.3405	6.28254	15.4693	8.05424	50.5946	13.8105	26.6669	64.5375	10.146	56.4815
TCGA-D1-A2G0-01A	0.0380369	0.00636472	5.14208	1.01367	0.00583503	6.33024	5.32909	1.11698	11.352	62.7452	20.2379	0.251442	183.638	98.0358	3.57496	0.0630683	99.6933	15.6066	136.287	3.33994	24.1974	65.0428	35.9912	24.534	4.06566	17.0354	13.7513	15.2893	0.118649	3.41234	0.861065	0.490326	2.21702	18.0419	4.50702	0.0316788	6.91135	0.0702607	4.54678	0.338291	8.58467	5.56205	5.6346	39.5271	14.4915	42.1714	32.5007	4.27697	50.5939
TCGA-AP-A053-01A	0.333177	0.0304388	35.6292	15.1347	0.011757	24.4882	8.06659	3.96053	41.6816	103.174	22.491	0.932432	277.675	94.4636	4.12067	0.0528596	194.881	16.7671	122.708	6.02457	439.538	124.866	46.0062	19.2206	8.39333	17.7716	35.2551	89.9327	0.361717	6.75878	0.887704	4.46342	3.75278	302.404	7.63014	0.0580008	24.1897	0.165868	15.0088	0.527311	54.7351	98.5305	16.8847	81.4903	13.2074	73.0431	155.857	15.932	81.4861
TCGA-A5-A0G1-01A	0.0322077	0.0166996	13.6629	2.2276	0.00782892	17.0876	5.20722	4.09365	34.5711	54.7691	19.4903	0.33725	78.8993	76.8407	4.27537	0.0381068	63.0085	12.7968	113.872	5.50764	56.3474	64.4066	64.2315	19.5762	2.11584	17.7421	27.7703	20.9398	0.219174	3.95766	0.77937	0.357488	2.46698	18.5345	1.10148	0.0830789	11.7048	0.128772	14.437	4.62291	6.29006	13.3778	4.18115	68.9643	25.1645	27.9771	45.5006	6.34072	54.9039
TCGA-EO-A3KW-01A	0.0857862	0.0279078	22.8048	8.02667	0.0122561	35.6375	13.298	7.73521	63.6202	94.529	21.0411	0.952108	165.071	82.1446	8.20157	0.0874452	143.57	13.0819	103.208	9.95019	329.149	132.755	81.7082	18.2765	12.4182	16.5466	38.407	75.1143	0.318949	7.20799	0.781944	2.12992	4.98445	84.343	5.0488	0.051231	22.8357	0.12696	25.0088	1.53691	13.2285	84.8365	13.3766	91.77	15.5582	49.1624	120.121	15.5867	71.062
TCGA-BG-A0MI-01A	0.0643834	0.0110852	21.5387	3.22205	0.00533263	17.7692	3.72609	4.07466	49.4967	65.1499	17.675	0.813539	187.474	82.3764	3.57299	0.0384317	29.4895	13.7092	108.094	5.82516	51.3265	74.2881	50.2894	17.2594	1.46977	16.7433	19.0695	20.1297	0.143963	3.24513	0.873095	0.400504	3.13532	64.1654	4.61612	0.0369016	15.9126	0.123195	10.4238	1.74981	11.2224	26.6858	3.7453	55.5632	13.9211	31.2037	164.134	11.3064	65.3246
TCGA-AJ-A3NG-01A	0.0710968	0.00877803	10.2656	3.83441	0.00514281	14.4912	3.18956	2.13	14.7432	25.5359	19.7563	0.734235	178.218	88.9422	2.28534	0.0257231	83.2377	11.8184	77.6276	2.62804	56.8323	97.3317	30.5621	16.3776	2.36513	12.3057	10.8277	40.3668	0.120534	2.71368	0.912037	2.86782	3.96977	169.356	9.12057	0.0166098	13.2125	0.0851138	9.71178	0.163309	9.79745	41.3388	7.29032	36.7047	9.11116	80.848	70.4743	7.73199	43.5094
TCGA-AJ-A3OJ-01A	0.0885208	0.0141454	22.0629	3.33195	0.00562796	15.8607	11.3615	4.43516	37.8824	59.5437	20.7432	0.825711	134.939	82.9744	3.16389	0.0348447	81.7522	10.617	92.5761	6.57935	78.8869	88.8235	61.8747	21.6455	4.12634	12.4794	15.8247	29.2448	0.156195	2.88981	0.769696	1.19307	3.98483	55.1076	3.16671	0.041791	21.3643	0.0939114	16.2537	0.959452	15.3566	24.478	6.39656	66.0853	13.4945	42.8156	93.7045	5.89258	73.1398
TCGA-A5-A2K5-01A	0.0578078	0.00800838	12.7606	2.26347	0.0054703	29.0551	8.11259	2.86376	18.9559	65.4367	13.7209	0.86168	244.378	94.5282	6.66259	0.0549418	55.8451	13.1979	112.514	5.7416	89.5414	86.8526	58.2949	21.2645	4.84704	15.3108	13.1335	8.17941	0.0663868	3.28605	0.61566	1.97907	3.1396	49.0681	8.27523	0.0272838	24.5099	0.0351504	5.64269	1.04398	6.75893	19.0881	8.78495	49.1474	12.7681	23.9481	96.2574	16.0959	68.0965
TCGA-AX-A1C7-01A	0.115857	0.101317	41.3669	14.1402	0.0181045	25.697	8.33817	4.07109	91.6758	162.469	38.5118	1.27194	594.9	114.836	9.26373	0.148688	112.291	22.4975	151.725	20.7725	180.147	91.3098	136.601	24.1279	21.3513	32.18	18.6168	34.4714	0.231915	3.56088	0.772306	4.61837	3.0274	224.728	3.77698	0.161478	79.304	0.130223	15.7893	1.49925	12.8873	89.5319	10.4018	80.7662	31.2145	52.9438	102.922	10.4117	146.054
TCGA-D1-A167-01A	0.053724	0.0093723	20.9061	1.69404	0.0056359	9.78959	7.18753	2.87051	45.4908	52.7952	30.781	0.703807	281.5	105.251	2.43513	0.0375656	104.099	17.8784	123.27	3.36851	106.616	82.1146	53.2781	21.7568	3.03679	21.9613	25.5198	39.5909	0.243618	4.43153	1.11852	0.882607	3.02517	127.005	4.69134	0.0347605	13.2582	0.179487	11.5567	0.457572	9.979	30.2973	5.55737	60.9054	15.8975	68.2912	114.38	5.4847	60.646
TCGA-B5-A11X-01A	0.0465525	0.0052318	6.25892	3.08901	0.00333641	31.0709	2.84997	1.82933	6.23864	32.3404	11.0714	0.391505	90.507	64.9565	10.7732	0.0172188	26.566	6.28725	83.2418	1.81451	32.6777	78.1137	11.0289	16.5479	2.02055	4.7735	10.2299	8.95665	0.0452609	4.02168	0.604089	0.866542	1.58893	33.8131	2.36725	0.0166073	7.94898	0.0265303	5.47252	0.387285	6.98429	14.9413	4.81079	46.5418	6.85877	35.9545	69.7089	18.5776	43.2772
TCGA-BS-A0V4-01A	0.0588848	0.0393476	39.2222	4.44409	0.0144818	31.2308	15.0287	3.66732	27.9158	129.082	18.484	2.50468	185.623	86.5992	5.27217	0.0849542	69.7783	11.0983	88.0977	28.2619	32.6028	65.3211	142.882	21.3402	5.95112	14.4999	11.3718	13.5143	0.108203	2.26445	0.637757	0.83	2.74834	74.0041	8.43963	0.26028	29.9047	0.0890728	12.8914	2.30302	6.57528	21.1682	14.5341	83.9796	24.87	24.5614	31.9241	13.892	58.9758
TCGA-DF-A2L0-01A	0.0239909	0.016964	10.79	5.77763	0.00804564	23.7759	8.01961	3.29978	25.9171	92.6729	19.4955	1.04285	301.533	90.8031	8.39296	0.0907024	82.6778	13.2031	101.221	8.83945	83.6032	62.0307	97.6712	23.7453	8.71782	21.0046	19.881	16.0331	0.087498	4.12611	0.610814	2.23256	2.26275	84.6844	5.82898	0.0676233	40.5428	0.0427131	7.08818	1.93408	2.19948	22.3438	12.8778	83.4696	28.1105	30.7079	95.1686	13.0975	64.1157
TCGA-BK-A6W3-01A	0.0516946	0.0137855	16.941	4.19787	0.00754919	14.4968	7.16954	5.47607	38.4688	52.2272	19.2052	0.908437	107.849	75.5992	2.63057	0.0304174	62.3016	10.6256	95.6842	5.2182	79.3388	98.8719	58.028	17.0377	4.64187	11.8952	22.3796	44.5992	0.145857	3.25302	0.848204	0.83398	4.31141	59.7411	3.43257	0.0409616	18.2307	0.094577	15.6682	1.3693	8.14698	35.5744	6.67864	79.6307	14.0271	35.1088	143.45	7.79207	62.6736
TCGA-FI-A2EU-01A	0.218111	0.181771	130.565	22.8946	0.0592472	37.7209	13.4273	6.98345	117.397	127.562	41.7041	2.02566	285.28	98.2463	7.6212	0.0818913	277.768	18.0744	110.194	17.3035	1136.85	292.646	100.341	20.8595	27.5332	23.7287	60.684	195.817	0.793897	8.73175	0.934759	6.81223	5.63697	431.375	4.95531	0.62616	53.5056	0.235323	42.5671	0.821857	29.6064	159.596	17.7895	106.925	27.957	80.285	179.63	16.386	131.916
TCGA-AX-A3FS-01A	0.0488139	0.00436826	4.27042	1.4555	0.00438686	19.2187	6.96272	3.00441	10.1682	28.655	20.0228	0.243837	268.187	83.0655	7.97995	0.0155735	54.5653	7.75837	106.441	2.78276	30.4483	55.3396	7.12022	20.8552	1.20953	11.1015	22.0209	19.2159	0.122886	4.69092	0.825487	1.21288	1.44611	60.2472	1.90105	0.0115661	9.07592	0.0681215	7.07275	0.0529253	8.71113	17.5883	4.94706	33.1553	6.35159	121.282	27.269	11.0024	29.6014
TCGA-D1-A17R-01A	0.179172	0.041595	75.8726	18.8128	0.0153459	21.7192	6.11969	5.23001	103.918	132.186	20.1281	2.88917	289.946	84.3069	5.48042	0.0715405	57.5942	14.4188	92.6577	23.478	54.9687	123.879	86.5926	15.3291	5.29364	18.731	16.9487	44.8226	0.30975	3.56845	0.931703	0.910764	5.39751	187.735	14.1107	0.188368	27.816	0.225014	21.754	2.92849	29.654	80.0148	6.09073	130.445	23.4852	31.7232	166.271	20.0094	123.882
TCGA-AJ-A5DW-01A	0.058989	0.0118553	15.6256	2.84774	0.00692363	16.1552	5.64274	3.6987	29.7548	55.5194	25.6415	1.21478	150.11	81.8236	4.5627	0.0371508	90.1498	9.81417	78.3288	3.44868	58.7923	111.128	29.6039	18.6857	4.12356	9.8061	22.0244	43.8578	0.194383	3.86787	0.902307	2.57557	3.68217	133.804	4.87385	0.0325665	15.3829	0.0866308	11.3205	0.288495	11.1719	35.2336	8.97038	64.0416	9.44748	66.9713	103.024	8.59651	63.1221
TCGA-EY-A1GH-01A	0.0586323	0.00993211	17.949	1.66921	0.0058368	12.5139	4.78412	3.82673	27.5146	65.6681	21.555	0.734382	133.487	82.2625	2.88991	0.0400232	96.0751	11.4425	95.4711	3.35693	68.4328	118.778	42.4736	19.9686	4.5214	8.81662	18.7107	32.9406	0.147886	3.31131	0.915871	1.47055	4.46405	130.539	5.27153	0.0249675	20.9525	0.0810735	9.61731	0.435301	9.29387	36.1903	9.50988	59.428	11.4084	55.2007	157.625	4.78528	69.2812
TCGA-AP-A1DM-01A	0.0861718	0.0139935	27.3496	4.35774	0.00627012	36.0322	10.8401	3.44733	32.7994	65.5461	16.2932	1.20392	236.434	86.6264	6.0258	0.0267096	93.1249	12.6634	91.6502	8.37652	62.6283	106.958	68.863	17.5786	6.76657	13.4081	10.1812	18.0505	0.126742	2.6683	0.783054	0.979656	4.29922	54.0463	7.27295	0.0440395	17.8447	0.0983464	14.4288	1.10792	12.728	32.1252	6.95656	71.2011	14.5934	38.0567	80.2082	18.2044	63.0432
TCGA-BG-A0MS-01A	0.0756913	0.019667	22.4048	3.84271	0.00732679	24.9189	4.96742	3.5667	36.1686	83.1045	17.1367	0.937842	181.17	83.6509	4.95133	0.0336644	42.835	12.4597	91.1504	6.02137	93.9072	110.983	56.5655	17.7485	4.34426	13.5121	13.8982	26.2905	0.124673	2.95437	0.864467	0.727244	3.61542	84.222	4.57521	0.0428599	19.109	0.068921	14.1752	1.3272	11.1335	40.6288	5.81237	71.7023	12.8814	45.887	83.7296	13.5916	73.0162
TCGA-E6-A1LZ-01A	0.223364	0.1061	49.9984	21.8216	0.0326897	13.6249	13.6419	7.77788	60.3672	269.564	36.3286	1.42088	192.655	91.1393	5.58565	0.148481	224.644	17.332	140.505	17.2453	313.215	249.457	126.771	22.9365	29.0227	19.2579	31.8015	165.743	0.465066	3.50299	0.889791	2.79319	5.71655	249.543	2.13947	0.279218	69.4281	0.199001	26.2499	1.75084	57.3297	70.6893	14.9803	121.232	38.2635	49.6826	164.954	9.23847	187.659
TCGA-B5-A11E-01A	0.194093	0.011616	37.0778	7.77704	0.00742685	25.53	3.6015	3.85405	26.4763	57.3781	19.6533	0.805809	215.128	89.4754	5.3383	0.0525953	85.1193	12.6298	89.0176	3.86955	111.268	103.126	33.2984	18.121	4.90065	14.6428	13.2348	36.7445	0.117665	2.70335	0.837824	3.96219	4.61394	108.646	5.62848	0.0270052	12.4027	0.0904275	11.0399	0.561518	32.373	48.8633	10.7418	63.8925	14.0272	57.0866	99.1692	16.9089	94.6022
TCGA-FI-A2F9-01A	0.36444	0.164744	81.3537	51.0299	0.0783397	71.6572	8.61972	5.7279	107.927	107.524	29.3765	3.06597	369.585	110.074	18.0859	0.0532815	236.57	15.3878	106.176	29.3782	140.695	189.944	60.8531	23.3784	8.30808	17.8176	36.4343	162.67	0.531387	7.7893	0.944408	8.11913	5.51567	1129.12	4.74214	0.785535	49.3927	0.379428	30.9181	0.315871	59.1919	186.794	9.81199	197.799	14.4696	117.196	85.9	43.5594	90.2514
TCGA-BG-A0YV-01A	0.141641	0.0353092	33.2334	11.4896	0.0174551	17.0499	4.71253	4.13664	34.3769	64.8916	23.3655	0.915725	223.171	95.6417	4.75009	0.0433174	104.996	16.2219	113.727	9.23554	168.316	74.2548	27.9891	19.6289	8.01973	21.8401	18.7765	85.7863	0.332342	4.15576	0.933079	4.27465	4.19854	205.653	1.58032	0.0775987	34.462	0.128764	15.6212	0.795955	16.244	83.2232	11.5264	75.2658	12.5895	65.8286	61.5909	10.6839	72.9144
TCGA-AP-A1DR-01A	0.150659	0.0190584	41.0167	11.4828	0.00766021	25.8925	20.3912	5.09776	58.6695	105.278	27.358	1.22098	263.765	86.669	5.0525	0.0399965	140.731	13.6372	124.177	6.91253	134.526	129.843	104.028	20.7926	7.84864	16.4617	24.7472	46.138	0.211548	4.27353	0.842565	1.53978	4.8381	59.8754	4.61216	0.0709134	18.0481	0.167577	23.1684	1.12561	27.0647	49.1799	10.5434	95.0357	20.6586	55.6858	117.276	9.11968	111.825
TCGA-AP-A0LG-01A	0.150129	0.019018	58.5259	6.68314	0.00729175	21.0568	11.218	5.20799	58.5608	112.615	25.8734	1.82336	281.44	86.1899	3.81521	0.0467085	79.9529	12.376	113.199	7.21615	111.582	132.729	79.0026	18.3308	6.16005	12.6547	16.2408	41.5357	0.212776	3.06324	0.937534	1.2907	5.52547	114.987	5.89898	0.0657006	18.1993	0.173336	17.9273	0.831526	25.3177	43.1904	7.76599	85.2904	14.5609	45.3181	137.789	9.66194	132.187
TCGA-BG-A186-01A	0.0520398	0.021279	24.4391	3.20858	0.010404	20.6938	6.53254	3.52615	36.2266	72.3867	16.2857	2.19798	94.2521	83.1399	3.75249	0.0321013	64.5758	10.4513	65.4404	9.10509	36.9072	119.375	48.15	17.4749	4.47535	10.1529	9.53812	24.5948	0.145702	2.03685	0.754588	1.11163	4.03226	101.883	8.04491	0.0536092	21.0572	0.0865003	11.9314	1.28888	7.36897	31.6477	6.73956	78.9831	12.4104	38.6383	62.8967	14.9285	47.5208
TCGA-AX-A1CK-01A	0.0509691	0.0139094	16.4327	2.17887	0.0100496	27.497	6.261	2.83169	17.0766	70.947	15.4271	1.6263	217.902	103.818	5.00317	0.0642116	80.2771	17.3417	91.4175	6.22512	40.4577	96.9109	62.8218	19.2658	8.77234	13.6472	8.52409	14.1004	0.09767	1.49904	0.813924	1.62476	4.72871	76.4131	15.0668	0.0510352	17.5181	0.0375822	8.79216	0.769381	5.01527	23.5359	12.2698	57.3559	13.3205	41.2726	56.9343	21.1186	51.556
TCGA-AX-A2HC-01A	0.60139	0.0123035	52.3706	6.56122	0.0103406	43.3687	2.97358	4.70821	26.2195	75.0885	22.1428	0.798022	294.184	89.2827	10.723	0.052416	85.2841	9.02919	104.343	3.36918	149.31	151.736	24.7522	19.7701	6.05465	6.70665	18.4786	52.1351	0.142176	3.43522	0.850348	4.92618	3.62563	690.878	8.34071	0.050545	18.9878	0.0979617	10.7904	0.0348823	101.459	100.305	5.51032	46.8248	5.6841	97.9371	146.751	22.9328	83.4283
TCGA-BG-A18C-01A	0.117861	0.0712893	49.5737	23.1392	0.0144351	35.4916	3.33455	8.64272	81.1944	118.127	23.0073	1.71823	339.877	83.2272	9.24305	0.0744878	94.0448	13.5946	107.735	9.30371	633.095	114.379	100.319	15.8794	9.41009	14.7382	35.7422	208.971	0.435947	7.706	0.979044	2.94702	4.62592	278.159	6.67038	0.0789963	29.5875	0.248034	23.7102	1.54633	21.006	147.933	15.7832	75.5127	15.9374	50.0726	316.257	21.7918	160.067
TCGA-EY-A2OQ-01A	0.150363	0.0177419	37.3424	4.95674	0.0100324	29.4138	9.1674	3.34918	56.563	71.2703	22.2906	0.582524	206.537	96.9545	6.15041	0.0342866	124.109	14.8167	100.445	4.38322	202.308	193.639	63.948	19.7389	7.3038	17.1093	57.1195	55.0342	0.518046	11.0262	0.886833	1.22948	3.42286	272.276	3.4825	0.0438543	21.7267	0.40825	14.2772	0.504641	18.4487	76.4178	5.27677	94.2385	16.8758	66.1284	210.359	14.6301	101.681
TCGA-DF-A2KR-01A	0.247035	0.205896	101.605	38.2514	0.0548763	47.7941	9.7998	15.3813	92.5125	183.894	33.8132	3.86662	228.528	93.6941	11.7179	0.23906	217.86	15.1749	91.9952	24.0465	416.844	283.77	181.568	23.3552	71.5069	18.3848	50.8289	133.91	0.606683	6.80552	0.824071	3.13545	7.25602	507.928	15.9909	0.350179	73.1992	0.287209	35.9757	4.40157	41.0535	158.307	14.8749	123.926	56.8808	51.0518	237.524	24.3245	169.582
TCGA-FI-A3PV-01A	0.26869	0.109399	49.9258	19.3657	0.0439603	38.8176	9.02972	6.30912	66.8202	97.5824	32.9701	2.08165	340.115	108.23	8.32448	0.117653	301.724	21.6012	109.152	16.3012	469.57	227.01	73.9593	24.2121	43.0005	28.8897	47.631	124.939	0.857577	10.6171	1.00057	3.86652	7.50661	251.883	7.00572	0.237708	62.5428	0.2622	25.4911	1.06326	36.7458	102.56	14.2241	94.2861	29.6919	77.4441	128.275	16.7364	118.281
TCGA-BK-A0CA-01B	0.08241	0.0129533	19.3863	1.32375	0.0114021	9.24735	0.963249	3.16019	17.3785	35.7224	15.8036	0.909264	39.8019	69.4742	1.71893	0.0187528	51.7168	5.98608	46.9544	2.89006	59.6819	119.431	20.8828	14.928	2.04226	2.63311	23.8304	73.7253	0.455434	5.05259	1.04676	1.25203	2.88002	307.445	3.65223	0.0292536	9.77254	0.291121	9.58425	0.00655544	13.0261	31.6124	7.93849	57.3008	4.38416	101.623	81.8613	3.9481	34.9204
TCGA-AJ-A23M-01A	0.426215	0.152243	104.435	27.2548	0.0420047	56.7689	5.31991	8.87787	143.583	131.827	23.83	1.44956	329.094	93.3646	13.8709	0.0804195	195.357	13.7126	79.7455	12.1132	818.094	225.636	86.0686	17.308	23.011	18.7476	37.4633	194.368	1.52419	7.55271	0.98792	7.1404	5.01747	558.642	6.08168	0.188923	50.3353	0.427611	31.1664	0.700502	64.0649	284.47	8.86858	120.608	14.1871	75.0476	162.609	24.1223	141.707
TCGA-A5-A0R7-01A	0.0479158	0.0178991	13.6044	2.96714	0.00989759	33.2542	4.09935	3.43206	24.3277	59.9454	19.4735	0.77908	123.966	78.9071	7.74886	0.0216908	47.3962	9.30334	77.0844	5.88601	42.2862	82.1107	40.9803	17.3577	2.65391	12.262	17.4408	22.8705	0.0943544	2.63982	0.727298	1.27355	2.53085	54.8048	2.16012	0.0476864	16.0179	0.0611084	10.9995	1.13183	6.4347	28.02	8.17354	66.1534	12.2817	45.5195	69.8795	16.8242	46.0584
TCGA-BG-A0W2-01A	0.0471467	0.0133317	18.0888	2.36553	0.00663575	35.1488	6.17771	3.28815	32.6395	64.5073	17.7179	1.08856	127.081	88.5909	8.87149	0.0219836	46.8526	10.8572	82.6318	5.10206	55.3121	115.583	41.2218	21.7406	4.14415	10.9362	17.7132	14.6384	0.0886949	2.95106	0.743942	0.909092	3.13669	115.752	3.23856	0.0328355	25.1659	0.0542845	10.7974	0.712455	6.53121	28.8506	5.50009	84.5187	10.0285	52.0259	89.1902	18.9597	57.5734
TCGA-PG-A5BC-01A	0.296611	0.285533	60.437	25.912	0.0507015	64.8992	8.43479	8.69657	83.3256	165.163	30.4021	1.85263	247.669	96.2135	15.5036	0.046634	334.558	15.0739	109.517	14.5283	559.612	255.414	77.7626	23.1733	25.5366	18.2145	73.9509	233.396	1.09061	14.0574	0.976075	4.41256	5.71335	911.046	2.42966	0.43651	60.2897	0.251597	41.8081	0.357656	40.9635	191.646	19.2802	174.907	17.7312	128.606	158.833	29.1058	155.921
TCGA-5B-A90C-01A	0.172763	0.0138533	21.828	4.6657	0.00892134	20.4473	6.19741	4.36539	45.7671	53.9205	19.7239	0.529448	275.795	84.4896	4.88288	0.032858	101.118	11.9215	100.992	4.86989	231.692	110.194	32.6214	16.6534	9.56604	14.9654	28.7877	56.5488	0.666267	6.68261	0.999905	2.35161	3.94509	161.657	5.0419	0.0388411	25.5288	0.165587	18.1766	0.165227	25.496	77.5558	8.99968	57.0196	9.2351	65.1514	191.747	8.81218	74.9411
TCGA-A5-A0GU-01A	0.0390501	0.0179459	14.5022	2.28211	0.00736972	19.9009	8.61045	3.71289	42.1319	57.0326	21.8938	1.32692	125.12	83.6617	4.94501	0.0348526	72.2052	12.0975	79.7091	4.97107	43.2051	100.103	41.8406	19.8666	5.48885	13.9101	15.1963	28.9155	0.1283	2.785	0.86405	0.84654	3.60593	68.8877	7.1237	0.0395991	22.7211	0.0680251	11.5477	1.63496	6.07491	25.4	7.05561	94.2337	16.9444	47.9752	109.792	12.4127	61.2312
TCGA-A5-A1OF-01A	0.0434889	0.0117806	11.4023	2.98592	0.00659707	16.5654	7.66721	4.23529	21.0727	61.0663	20.5349	0.39289	127.146	81.709	5.71432	0.0657623	44.6574	15.64	94.2295	3.64516	103.108	84.8812	42.3205	19.8948	2.5238	23.7802	13.1618	24.1246	0.0998354	2.74638	0.761925	1.66125	3.82915	42.7604	3.78525	0.0336446	20.2382	0.0768291	8.2813	4.10806	7.49165	17.1253	4.61992	70.4537	25.2256	36.7057	65.8276	10.78	52.2198
TCGA-AX-A1CE-01A	0.391799	0.018672	83.5405	9.78921	0.010539	20.4098	10.7157	4.2749	31.5953	135.263	21.9194	1.81369	191.452	89.6574	3.79874	0.0940702	200.124	11.659	76.1574	6.28706	153.483	177.369	77.593	20.4184	21.2957	10.002	17.9212	39.0971	0.153235	4.51324	0.733003	6.27484	8.90595	219.077	11.0695	0.0513817	33.3253	0.0755568	11.8435	0.768387	55.5079	71.2357	11.5096	71.9642	17.2755	44.502	219.772	9.90131	158.758
TCGA-EY-A215-01A	0.0269083	0.006006	15.6687	0.851723	0.00400036	13.8704	5.12116	2.30797	11.7361	51.3385	21.3457	0.546079	221.424	88.7569	3.13803	0.0497245	55.2566	13.6335	98.6412	2.97864	38.6778	56.0074	36.7221	18.827	2.30595	13.976	8.79127	16.3041	0.127377	2.1449	0.897645	1.35621	3.53776	21.6859	5.82727	0.0189874	6.5517	0.0740161	6.67958	1.09593	5.0663	11.3595	5.7879	37.3541	15.4053	41.2793	59.691	10.4106	52.0216
TCGA-EY-A1GT-01A	0.135425	0.0517847	48.4119	4.91458	0.0188846	35.9424	14.6321	6.64955	79.4879	79.6846	26.6923	1.8735	209.946	93.5917	6.33709	0.0501575	120.215	13.8021	97.6472	20.5481	75.2553	139.16	117.02	20.3066	14.6906	20.3141	28.0802	62.8622	0.297048	5.2134	0.93801	0.7664	6.16826	163.567	5.23189	0.144712	37.3911	0.257486	37.392	1.97221	19.1511	76.5109	7.47134	157.543	22.0794	55.3197	81.5371	20.9393	79.9214
TCGA-AP-A0LI-01A	0.168959	0.0418747	32.4483	13.3713	0.0162855	25.9209	7.58753	4.67944	38.7738	109.364	19.6564	0.673364	193.785	80.9568	9.66102	0.0685711	70.9334	12.7146	103.646	12.0613	194.496	143.907	105.561	18.9515	13.5518	22.754	21.072	52.2828	0.411661	5.23094	0.770411	1.72605	3.56505	120.782	1.11555	0.218443	43.7991	0.2193	16.1519	4.2873	25.6747	56.841	6.44209	67.6508	27.6783	29.9442	99.4214	11.2148	131.32
TCGA-B5-A1MW-01A	0.0776246	0.0124591	20.2978	3.57589	0.00789425	16.8844	4.22204	3.6529	35.5554	43.7128	26.2625	0.768633	256.981	94.4217	4.81788	0.0392159	90.6565	15.8221	110.673	3.26025	53.6487	99.7231	29.2964	18.6023	5.57902	22.0685	21.1397	39.8134	0.190818	4.26655	1.10594	2.09504	4.17009	98.8758	5.99343	0.0303579	14.4325	0.134426	11.4876	0.293744	16.7357	26.6779	10.1585	57.2424	13.8844	80.4841	150.541	10.0741	72.0387
TCGA-AX-A0IW-01A	0.164422	0.0344565	33.7367	15.2383	0.0120414	33.723	7.01468	3.42708	82.0265	86.7559	21.8285	1.02035	473.918	108.906	11.0065	0.0582455	126.546	24.3527	129.309	12.9118	408.901	99.6162	53.7582	19.223	9.16446	37.1738	28.3241	41.8983	0.509318	5.89833	0.937569	3.19498	4.28291	204.256	5.75367	0.0474788	54.6962	0.19713	22.0859	1.96295	14.9549	147.641	7.08186	94.2488	17.9448	45.8534	143.874	26.377	112.836
TCGA-EY-A2ON-01A	0.258597	0.0438012	32.9873	10.9164	0.0189519	12.8703	9.65971	3.48207	32.5453	90.9985	31.1775	0.778123	165.732	85.821	6.979	0.0789332	127.511	15.1089	118.527	8.08958	254.787	120.216	40.9644	21.32	19.5109	18.7425	38.7815	95.618	0.740147	6.91095	0.909444	1.903	3.58692	188.563	2.05756	0.143726	33.1871	0.242894	15.8334	1.31964	39.3769	61.0798	8.40273	67.1336	31.091	51.9184	101.012	6.6537	91.4496
TCGA-B5-A11G-01A	0.0434814	0.0214703	25.1427	2.96212	0.0123716	27.9597	3.86613	2.61078	22.2983	75.0656	21.6177	1.08388	170.153	90.1691	8.23359	0.0526102	66.2669	12.1797	81.94	7.51918	39.7449	66.5771	55.3031	21.3884	7.46247	16.8084	13.7368	18.9599	0.133571	3.18366	0.727108	1.8096	2.83515	58.1039	3.97699	0.071027	25.1894	0.0850738	9.45574	1.7741	4.89884	16.8794	11.6336	68.2298	21.7801	43.7693	40.8191	16.4928	51.9778
TCGA-QS-A5YR-01A	0.0368419	0.00662673	11.9897	1.52272	0.00412403	16.2212	5.8237	3.26689	15.997	50.7143	15.7511	0.445967	127.392	84.9692	3.31025	0.0302781	42.2073	12.0459	98.0135	4.29397	32.688	58.6992	46.8192	20.3316	2.36362	14.4581	10.0191	9.43939	0.0563356	1.51351	0.647589	1.17818	2.96366	21.5555	1.40714	0.0160061	21.4612	0.0324273	6.33643	1.9699	4.31062	13.494	5.25167	42.0864	14.7491	27.091	78.9107	6.9118	38.9064
TCGA-BS-A0U5-01A	0.0475017	0.0113234	15.7108	3.21453	0.00573961	23.2898	5.51197	4.09214	43.4521	55.989	23.7235	0.967131	164.69	90.9952	4.45905	0.0313474	51.435	13.255	94.8255	4.92522	77.0345	109.664	50.9347	20.1276	3.82427	13.9128	17.6691	21.9302	0.115038	2.89887	0.843686	1.20658	4.06539	99.2615	3.6784	0.021514	23.9207	0.0779117	12.8292	0.848427	6.92506	29.1745	5.03796	67.3291	14.1904	48.8826	135.878	11.1498	67.065
TCGA-SL-A6J9-01A	0.0353994	0.0176326	9.87913	5.99653	0.00878129	15.7252	22.1775	3.15944	41.3825	76.2486	24.2354	0.626821	164.889	93.1182	4.45391	0.108711	173.211	19.1956	116.024	8.70268	265.216	78.0003	75.9929	20.9613	4.44399	33.3329	28.1016	43.3651	0.306211	6.06121	0.746829	1.86342	3.67103	19.2463	5.65368	0.0377458	25.3367	0.0587309	11.1488	4.57522	5.20981	24.5095	13.0078	51.4234	37.069	33.5183	44.8116	8.70418	60.8361
TCGA-EO-A1Y7-01A	0.125727	0.0350599	47.0132	7.00561	0.0144994	53.3272	4.40951	4.58982	15.6208	139.7	21.1046	1.52846	318.081	99.2335	15.4724	0.157493	163.897	17.8534	92.5755	4.53626	200.203	156.053	81.5483	22.8922	33.9949	18.1848	19.6459	50.7857	0.177933	6.43181	0.792372	5.79973	6.26352	261.33	18.9024	0.0593568	45.291	0.0835026	9.78098	1.09155	15.0047	65.9062	21.1042	57.9263	21.0895	61.1937	225.862	21.9736	129.678
TCGA-BS-A0UJ-01A	0.035847	0.0160047	22.7602	2.85213	0.0111365	29.681	5.37895	3.54199	25.9999	93.0974	19.3493	1.21136	135.871	92.9745	7.30887	0.0471867	42.7523	14.2821	89.2801	8.76247	34.3422	80.6547	73.0829	21.4502	3.33163	18.2218	14.0052	10.3953	0.129766	2.58451	0.738371	0.465433	2.9501	65.0949	6.98169	0.0652958	20.9408	0.087022	8.12768	2.87885	4.64713	18.235	8.90386	74.8701	23.6814	31.4009	68.5663	21.6937	45.8403
TCGA-AX-A1C8-01A	0.427166	0.150976	75.1634	13.1757	0.0708237	47.6263	20.5997	5.58927	83.776	114.063	22.4804	1.44933	299.191	97.8057	11.7574	0.101221	185.954	16.6095	114.184	16.1605	359.52	298.898	122.441	25.5467	40.2878	20.5755	74.4234	73.4289	1.3014	16.3843	1.00603	2.77917	4.31398	399.354	4.02295	0.931285	59.1627	0.388861	28.9052	0.653938	59.4002	88.0035	15.5892	99.4631	18.2903	63.2931	120.073	18.8636	100.548
TCGA-DF-A2KY-01A	0.0446845	0.00593057	10.8799	2.44317	0.00408238	28.9432	21.5082	4.67614	17.9186	80.0593	20.0382	0.478457	202.348	83.5854	15.5382	0.0510014	122.223	10.3778	131.946	5.54759	54.6676	59.8757	63.3181	23.9634	2.96984	15.615	33.6254	14.6415	0.10112	4.6339	0.599019	0.561308	2.10939	13.5236	4.28783	0.0236933	21.0545	0.0347683	9.00222	1.53305	10.3169	14.2252	8.0064	59.8474	17.0836	39.827	57.8112	15.0691	82.2722
TCGA-B5-A11L-01B	0.0866778	0.0213333	37.3515	9.43359	0.00941801	18.5479	13.8474	4.83565	45.9092	99.595	25.9689	1.00562	103.324	72.2363	3.87861	0.031672	82.0515	10.3055	90.2631	8.62897	95.7768	88.7734	95.3318	19.2368	5.20291	18.3928	28.7054	48.592	0.192424	4.65834	0.794476	0.711476	3.6295	76.3106	1.80938	0.0912224	27.3769	0.204848	18.2495	3.38351	12.1134	55.0556	6.35781	109.378	32.798	50.2789	83.606	7.61345	98.2137
TCGA-EO-A1Y8-01A	0.137861	0.0471975	31.4037	8.12276	0.0149463	33.9671	2.15983	7.20775	49.3097	73.9308	24.1821	0.598204	302.411	94.1812	9.06844	0.0437222	103.771	17.6452	111.491	6.2734	216.469	148.99	56.9678	18.6888	11.901	27.4477	29.0998	67.3366	0.331772	5.13512	0.955848	2.40499	3.97931	323.659	4.46376	0.0722935	38.1739	0.202825	22.5612	1.29126	22.8897	87.8546	8.35533	88.4982	20.6686	70.9469	161.753	18.5751	89.8929
TCGA-FI-A2F4-01A	0.0432738	0.0147807	9.44435	2.04957	0.00757112	15.7358	8.82197	4.86354	38.8502	44.7161	20.1261	0.989971	143.094	85.8311	3.71697	0.061823	76.0471	15.1418	81.4932	4.88724	40.0551	105.443	37.5566	18.3507	5.70724	16.3127	11.072	30.8014	0.146526	2.73588	0.825188	1.68301	4.23826	54.7319	10.9455	0.0393815	17.5499	0.0700814	9.93758	2.48329	6.25924	17.6864	8.58387	63.2649	18.2002	35.8715	66.0871	9.73929	42.624
TCGA-AJ-A2QL-01A	0.0541132	0.0122256	20.5935	3.80412	0.00725002	20.2377	4.12249	3.41175	30.3558	65.589	25.0133	1.00056	104.568	83.2878	4.17302	0.0446859	55.0347	10.8714	66.869	3.40521	67.4511	116.383	37.3488	19.6233	3.58026	11.0976	16.8882	37.7508	0.126474	4.46866	0.781701	1.54649	3.92914	111.834	5.11169	0.0347259	18.6834	0.103557	9.69435	0.971669	9.22037	30.0056	6.90646	64.2031	15.8433	60.2008	107.369	8.33966	74.9296
TCGA-BS-A0VI-01A	0.144963	0.0492592	38.1876	6.79584	0.0139931	37.6127	17.5174	5.0744	47.9951	106.249	17.1335	1.93831	139.453	80.6604	7.18853	0.0430699	72.8051	9.27542	82.8222	17.8741	53.4323	132.51	117.184	18.7418	10.4663	13.1984	16.878	25.1745	0.180099	4.3912	0.693467	0.944509	3.8249	103.344	5.40483	0.179817	30.3412	0.139091	22.164	1.17169	16.3086	49.4483	9.25232	122.284	16.8416	42.1035	66.1365	19.9314	76.4998
TCGA-AP-A0LF-01A	0.0645459	0.0126693	7.17202	3.71061	0.00813554	14.2834	3.30323	3.05811	11.8411	57.1843	10.1623	0.361583	81.2506	76.4277	5.74898	0.0389762	66.0699	10.4328	76.0827	3.33525	129.151	77.8164	40.6663	16.6247	3.57515	17.9092	15.6441	43.1794	0.282585	3.1671	0.700926	0.75342	2.25171	51.1363	1.77302	0.0341449	12.7886	0.0764465	9.37083	2.2339	7.37186	14.5208	6.48064	48.7833	13.5513	42.9672	14.056	9.40837	28.2463
TCGA-EY-A549-01A	0.0611733	0.0184364	14.7465	2.23141	0.00846938	20.0079	5.88728	3.45955	19.5063	66.3252	15.6789	1.60351	118.482	86.1079	4.75885	0.0595855	78.9282	12.3926	65.6776	5.63911	44.0641	89.3422	51.8093	18.5556	9.74879	10.821	12.4593	34.7467	0.144118	3.12097	0.819074	1.28285	3.64103	73.6483	15.5668	0.0321281	17.7951	0.0750392	9.87028	1.20649	9.79193	21.2221	13.6181	51.4903	15.0568	51.7134	57.6933	12.3053	60.4002
TCGA-B5-A11U-01A	0.0917633	0.0141288	20.0742	3.67761	0.00810408	43.7636	7.11559	4.45519	34.2757	40.3011	18.0264	0.739116	122.877	75.9601	10.9086	0.0141681	63.1409	6.6014	83.4973	6.2105	25.3716	111.879	31.5022	17.7226	2.25524	8.20272	27.8546	33.193	0.150284	5.11258	0.731497	0.933452	3.22195	122.66	1.39997	0.0620966	19.3442	0.113112	18.652	0.307468	12.2974	54.2627	5.78745	92.1492	6.89284	63.9408	97.5847	20.1656	55.4838
TCGA-B5-A11W-01A	0.0539815	0.0131238	25.2518	2.45559	0.00940224	25.5642	3.90264	3.11959	20.6718	57.4271	20.7069	1.30387	160.946	92.2558	4.46868	0.0349959	46.0591	12.8363	78.6817	4.89926	44.6499	93.6651	47.3612	22.0294	6.84752	14.6576	10.6809	19.072	0.104741	2.35396	0.783631	1.28859	3.54153	120.426	3.40841	0.0391576	21.1733	0.0914698	9.64483	1.0869	6.50949	26.4855	7.30669	56.9888	15.3519	53.4435	76.46	13.242	59.6746
TCGA-B5-A0JS-01A	0.0565417	0.0134224	19.4959	4.04437	0.00693568	23.5841	14.3775	3.57525	37.0999	67.2044	24.6532	1.58445	101.223	80.722	5.10244	0.0364654	40.5993	10.0371	71.5053	6.03942	54.1876	88.9771	61.9142	21.5463	5.07187	14.3373	14.8302	20.0953	0.105963	3.43939	0.69527	1.1625	3.13024	78.8815	3.58455	0.0382357	25.7899	0.102474	13.2943	2.81823	6.90859	27.3824	6.24456	83.8139	26.0529	40.072	85.1694	10.8166	64.0176
TCGA-AX-A06B-01A	0.228208	0.0862596	42.334	32.1839	0.027385	44.5434	4.36637	8.97597	50.5593	125.714	21.7152	2.81817	125.591	78.0725	16.9278	0.0898645	205.395	9.80572	81.7576	17.1309	342.187	260.556	54.1442	17.7406	26.0773	10.0394	71.1301	215.636	0.471248	11.6103	0.691058	5.68829	5.15612	391.354	9.59893	0.200356	51.9518	0.118717	21.7811	0.78729	39.3013	196.14	21.2609	134.959	14.5906	56.0006	133.971	26.2035	163.691
TCGA-B5-A0JY-01A	0.226496	0.0155743	29.7282	7.26003	0.00834715	31.2371	4.99873	5.09647	34.3348	78.9059	20.2504	0.807913	177.975	86.0021	7.324	0.0330434	92.3795	10.2496	86.2352	5.01449	80.6479	131.733	42.9184	19.4989	7.1502	12.5085	19.5708	34.7369	0.116469	3.54432	0.684134	1.48593	4.36114	170.132	3.65705	0.0499721	22.198	0.0779562	15.8554	0.842246	27.5476	66.2959	6.19139	101.951	14.0536	45.6452	226.184	17.9421	107.254
TCGA-D1-A3JP-01A	0.385946	0.0740054	67.8925	16.5589	0.0273652	21.4274	11.8641	5.62341	69.0991	227.213	23.9342	1.64705	84.5464	77.4273	3.09349	0.0933337	147.272	11.2127	80.2825	24.4973	449.031	262.151	145.121	19.5312	8.77838	13.7669	59.0492	86.7928	0.37189	8.51896	0.797749	1.42355	7.37097	549.158	8.18552	0.206717	41.7673	0.246831	32.7809	1.82671	83.7647	192.132	14.9442	159.006	23.7087	41.2639	357.813	10.3057	166.261
TCGA-D1-A16V-01A	0.139258	0.0331275	24.6032	19.8972	0.0147241	27.5904	9.73204	4.99532	34.8819	100.834	26.0203	3.28848	211.403	89.4846	6.64649	0.0885797	155.641	13.9334	79.6248	9.83225	117.601	138.011	67.1697	19.4942	8.36109	17.1349	17.7625	73.8537	0.206079	5.10621	0.86687	2.39399	6.82193	132.854	13.6692	0.0545653	27.6189	0.111032	17.9641	1.84373	22.0571	57.6776	18.6922	100.011	27.3172	52.7763	90.0602	20.1248	112.976
TCGA-DF-A2KV-01A	0.0234688	0.00906945	10.3983	1.02794	0.00448358	17.1799	4.93715	4.13424	22.9282	48.3594	16.8465	0.650904	184.02	90.3584	3.46128	0.0350688	62.4643	14.6448	103.044	4.92117	47.4301	55.1974	52.0739	20.819	3.69446	19.0516	13.3699	13.7322	0.106511	2.07546	0.720232	1.10296	3.45998	28.8338	3.23626	0.021474	24.5908	0.0495282	6.73987	2.12792	3.0513	13.2364	8.31323	54.0859	16.8729	28.3993	59.0807	8.16288	45.8246
TCGA-EY-A1GS-01A	0.488052	0.69658	109.476	30.6216	0.076124	50.5237	24.7751	15.0034	115.786	326.902	19.8758	1.47984	124.806	85.6145	19.44	0.319722	327.654	14.493	122.664	35.7316	782.632	1687.58	198.299	21.197	33.0919	13.6594	41.2707	242.872	0.963358	10.1714	0.941499	3.76775	9.07497	259.265	17.8401	1.032	34.8712	0.36174	36.2636	2.04066	91.0232	84.4887	15.84	222.987	25.6376	53.4667	175.17	22.1709	215.457
TCGA-AP-A1E0-01A	0.119524	0.0114122	20.4053	2.97455	0.00651516	28.5511	4.44054	3.61993	36.7483	58.6248	17.1575	0.715582	233.173	83.8852	5.59347	0.0264431	50.6109	11.2324	111.524	4.28858	73.2036	122.63	39.4997	18.3913	5.12607	11.3907	21.1276	25.45	0.129454	4.50154	0.86074	1.25613	3.09017	108.821	3.97744	0.0384236	21.4649	0.115882	14.6968	0.266863	19.4986	34.4092	8.60335	69.8297	7.01098	60.4971	164.643	14.5278	87.9894
TCGA-BS-A0UT-01A	0.218842	0.0975809	84.287	19.6117	0.0300608	50.8097	9.29907	6.86605	106.297	160.897	14.4791	1.85794	219.185	90.2655	11.6208	0.0456456	144.478	12.5137	98.7295	27.2408	350.639	237.671	124.439	16.549	12.2207	13.5842	33.1893	66.5647	0.314573	5.40006	0.862355	0.714713	5.70942	380.032	11.2162	0.312791	42.6974	0.148062	36.3084	0.949943	26.3798	135.814	10.0478	148.454	13.1465	44.9191	142.092	31.0991	95.5034
TCGA-A5-A0GI-01A	0.0569218	0.0110976	14.2702	2.87736	0.00694619	24.1952	6.94978	3.1183	28.3207	65.0186	15.0948	1.21905	241.235	96.9533	4.66575	0.0331059	47.6902	15.576	97.7476	7.40054	51.1161	91.6794	52.3201	18.9307	4.64309	17.6852	10.4613	10.2584	0.0856253	2.04409	0.76978	0.916061	3.61462	61.2399	6.42718	0.0311781	24.4924	0.0585437	9.19705	1.52012	7.8516	20.7823	5.61983	55.1666	13.4471	31.5	59.1835	17.7672	57.7893
TCGA-BG-A0VX-01A	0.0563058	0.0122677	14.8396	3.08221	0.00637058	24.7643	4.99314	4.19159	45.7052	52.4764	16.344	0.895764	125.462	78.2255	5.16387	0.0227927	35.0578	10.7704	90.2686	6.52168	75.7522	87.5989	42.2575	18.4166	2.19635	13.4314	19.7249	21.9584	0.124793	3.36458	0.781031	0.446732	2.83298	68.6478	2.07431	0.0428719	17.7251	0.0853788	14.2071	1.11054	8.95873	27.9338	5.40118	78.8301	10.2693	37.7921	116.103	13.7949	53.0877
TCGA-A5-A1OG-01A	0.0715223	0.099813	19.295	5.44891	0.0297876	41.4353	1.65728	4.31994	55.3374	64.463	39.4283	0.612933	373.907	103.927	12.9899	0.0503751	146.355	21.0605	117.684	9.6046	435.663	176.035	45.6194	20.0556	13.6788	36.0434	48.3733	103.922	0.54476	8.15059	1.02392	3.40165	5.40659	239	2.51992	0.128664	44.7935	0.186861	20.5973	1.48032	11.2087	55.8393	12.6528	85.8079	31.3953	65.8158	110.448	19.2829	70.6706
TCGA-D1-A0ZQ-01A	0.137004	0.0426657	30.6008	8.52693	0.015696	38.8765	6.71473	3.46708	18.9689	79.9621	17.5369	1.94814	137.42	84.2729	10.0268	0.0388669	121.283	9.12647	78.9462	8.78197	57.5624	188.532	35.3513	19.86	8.22724	9.18963	11.3859	40.3066	0.0810234	2.55995	0.71642	3.99701	4.73997	160.845	4.41327	0.113647	26.7093	0.0576987	12.6109	0.887073	21.0619	63.1367	9.0249	80.0907	14.031	65.193	65.1833	25.9945	74.7197
TCGA-D1-A174-01A	0.0293069	0.00942281	16.3723	3.33204	0.00657955	20.4535	6.44812	2.51742	28.4943	56.1688	19.6698	1.14788	181.453	84.956	5.195	0.0391685	26.7945	12.1994	85.3483	9.35407	16.4966	54.9301	51.1985	19.9575	2.24712	22.2581	8.07096	7.70852	0.0874203	1.77355	0.709822	1.29357	2.74687	35.4678	3.77134	0.0632734	22.2928	0.0765119	7.8895	5.99864	4.49849	13.6178	4.45086	54.9807	31.9747	21.6983	39.3517	15.9708	43.1534
TCGA-EY-A1GK-01A	0.055087	0.0107829	14.4012	1.8868	0.00649958	22.4062	5.00806	2.89783	16.6265	41.5204	14.5536	1.13176	103.729	82.3201	4.62768	0.0290591	80.6012	9.85179	63.5788	4.72642	42.3945	125.308	38.6128	19.7013	7.13869	8.39478	6.17599	19.6564	0.0812579	2.08508	0.649416	2.29144	3.39328	58.3669	5.09792	0.0234647	21.7778	0.0440694	9.61283	0.905064	6.71965	23.7339	8.46129	60.8909	11.6023	35.6417	50.2446	11.648	43.146
TCGA-EY-A1GX-01A	0.133281	0.0215059	47.0781	7.51802	0.00908406	22.6756	10.0063	2.97846	18.7016	127	19.2655	1.60182	279.197	97.0102	5.47632	0.148855	123.5	12.669	69.2771	4.20176	166.369	151.582	75.6338	18.8543	29.7027	9.99764	6.83413	30.654	0.0877432	2.52841	0.760788	3.06835	5.47446	132.567	24.6003	0.026984	34.8385	0.0411681	9.0576	0.870957	22.6359	61.0286	12.9517	45.6717	26.737	55.842	94.5223	17.7932	117.72
TCGA-FI-A2EW-01A	0.0867217	0.0489479	29.8783	6.01226	0.0207592	25.304	5.39473	3.29354	33.1557	90.0079	25.7725	0.741276	231.662	104.759	7.99869	0.0983517	127.617	18.1794	112.723	6.73488	112.382	135.367	67.9189	22.845	11.0751	30.7953	19.9905	62.1614	0.346662	3.69282	0.912087	2.72549	4.68875	74.6742	2.75482	0.122228	29.1999	0.246125	17.0868	1.72178	10.9746	25.9581	12.3027	64.8923	25.8459	64.8376	36.8102	13.8937	59.1234
TCGA-D1-A17H-01A	0.0885705	0.0327703	35.5607	6.50811	0.0117063	20.0625	14.1794	5.00453	42.5223	72.0433	22.2096	1.47163	126.069	76.4886	4.47871	0.0417938	56.9039	10.2831	91.3613	14.9562	22.7022	86.9361	65.2245	19.3382	5.43862	15.2575	14.7406	30.1052	0.155525	3.68421	0.75517	1.09896	4.2721	64.2931	3.60047	0.149385	21.6955	0.120164	15.8128	3.46489	13.3941	33.5391	7.57923	76.2698	27.3421	29.2173	136.252	11.9211	76.0402
TCGA-B5-A0K1-01A	0.048991	0.0102692	16.0244	2.57904	0.00578375	15.4223	3.71445	3.31271	26.0113	51.2724	20.3101	0.841899	219.132	93.7319	2.85132	0.034045	50.6038	13.9551	94.7775	3.9442	70.3823	77.7606	34.5589	20.2416	3.27562	15.2521	9.33436	21.1295	0.112311	2.11424	0.874168	1.55248	3.58687	92.2135	3.21392	0.022828	19.4423	0.10565	9.76995	0.640578	7.9007	24.6877	5.78725	54.5909	13.0089	51.3451	78.0533	7.96478	56.6338
TCGA-B5-A11N-01A	0.0444997	0.0332981	18.354	3.99269	0.0108422	27.2277	3.21462	4.47171	26.8899	51.8508	16.5329	1.18733	58.8736	65.2173	6.62042	0.0383196	54.518	7.95857	60.8524	7.54796	65.8494	94.6804	64.6863	16.5932	3.87219	9.17634	15.5868	45.3236	0.119105	4.43683	0.690566	0.501073	2.968	89.7129	8.25626	0.105191	18.2297	0.148015	13.8015	4.3092	7.22723	26.0209	8.61406	66.9978	22.9779	27.7059	83.507	12.0123	49.9294
TCGA-AP-A0LJ-01A	0.0361937	0.0125696	16.1423	2.23252	0.00731845	28.3311	7.44752	2.77971	30.1459	69.936	18.1522	1.10093	151.603	90.2166	6.40998	0.0342966	28.2663	14.7644	94.298	6.54414	25.1802	67.4463	77.296	21.9003	4.09406	21.5314	15.6271	9.65847	0.086893	2.91318	0.753211	0.659215	2.69918	56.8123	4.51472	0.041444	28.7839	0.0856431	8.32459	3.18096	4.28626	19.2748	5.7077	76.0237	22.9036	33.6527	78.8457	16.4977	58.4155
TCGA-A5-A0GE-01A	0.0301607	0.00594511	9.95598	0.688538	0.00410637	21.6244	3.80307	1.99729	11.9402	33.6666	18.6635	0.638976	135.331	89.8934	4.60634	0.0201534	39.7455	11.5889	91.6529	2.91077	10.2378	60.4663	31.2495	22.2258	1.98443	13.4544	9.74272	7.07972	0.0508806	1.57259	0.771379	1.38922	2.19308	49.2113	2.23919	0.0172518	18.5938	0.0509473	5.54601	0.54593	4.05676	12.2149	4.56767	38.2757	12.0757	56.3035	66.9814	9.42054	37.966
TCGA-D1-A2G7-01A	0.143561	0.0606514	24.2621	8.69788	0.026751	29.0831	5.99958	6.91792	58.8948	61.7021	34.6812	1.78114	241.082	101.183	8.96083	0.0491651	149.74	18.3623	108.25	15.4831	149.063	178.279	44.5275	23.5296	18.8246	24.6786	36.8251	81.2002	0.727382	6.75	1.03009	4.51735	4.59075	443.683	4.32025	0.163997	55.0131	0.1848	16.3949	0.686596	22.9717	111.368	7.37651	92.6332	20.8747	85.7079	95.4973	17.0193	71.9521
TCGA-B5-A121-01A	0.0655505	0.0160339	25.8997	2.66527	0.00805159	20.0212	6.86472	3.59876	39.0669	67.0048	22.8451	1.29265	140.413	89.3675	4.105	0.0410313	59.1446	12.0747	83.6662	5.7729	72.9643	103.232	47.3853	21.303	6.01454	13.2739	18.8605	25.7583	0.128274	3.21342	0.850022	1.66772	3.68384	111.435	3.26075	0.0410275	26.1552	0.124622	11.5779	0.810194	9.10874	31.1586	6.03534	66.4223	14.1953	54.7597	129.535	10.143	68.6946
TCGA-BG-A0M0-01A	0.0648892	0.0121988	18.4357	3.37452	0.00653677	23.9525	11.5702	2.71294	27.2906	85.0897	23.3569	0.867575	253.585	101.343	7.55599	0.0573768	97.8559	15.5925	89.8747	5.23269	44.8237	73.5468	54.9456	21.8283	7.54575	20.5754	12.8117	19.5563	0.102175	2.15513	0.840301	1.41148	3.31942	34.5713	6.58394	0.0320267	27.949	0.0633067	10.4701	0.93857	9.91315	18.6232	8.68736	60.3603	21.4227	63.4155	57.947	18.3324	52.482
TCGA-A5-A0R9-01A	0.05419	0.0125698	23.0508	3.28228	0.0068237	37.7325	9.89912	3.47469	36.0267	66.0017	16.7941	0.963875	147.413	87.9518	8.97891	0.0256181	51.2237	10.8014	87.2014	6.44962	59.7063	94.3593	55.7244	21.0317	4.48765	13.3158	15.9352	12.7041	0.0916399	2.4788	0.696207	1.37958	3.25618	71.8017	3.17229	0.0356954	27.5606	0.0514665	10.0306	1.07902	7.07833	25.9121	5.72548	84.0079	12.4231	37.7947	91.7078	20.2126	58.3734
TCGA-BK-A6W4-01A	0.0417512	0.012613	15.0861	2.05665	0.00689634	20.9716	6.80586	3.00981	18.7092	35.869	17.6832	0.97958	89.7068	81.1397	4.20339	0.0238805	58.8035	8.1562	81.757	4.75487	49.4937	91.2003	31.5729	19.6586	1.64519	7.41559	17.6634	25.5767	0.132789	2.74735	0.786361	1.02992	3.37599	89.0597	3.02931	0.0342339	12.2665	0.0975842	9.83173	0.316159	6.46291	25.3	3.95326	51.4122	10.1019	65.4554	59.3998	12.6133	42.6073
TCGA-A5-A0GH-01A	0.160744	0.0130542	42.9856	4.61874	0.00674155	34.7859	4.65403	4.3687	55.2964	81.1302	24.3569	0.898063	426.952	96.7992	9.5472	0.0507732	162.895	16.1042	134.262	6.33249	114.557	123.708	50.5692	19.8312	6.43022	17.9422	42.3135	47.3609	0.297404	6.34879	1.03491	1.35441	5.29752	94.3588	8.63495	0.0380388	18.5164	0.281245	15.1825	0.49965	29.9733	33.8517	7.8316	83.2937	12.4299	66.4157	134.532	23.1499	145.56
TCGA-A5-A2K2-01A	0.245465	0.0612566	74.2768	12.4177	0.0236601	12.0889	9.96313	4.62118	74.1841	105.338	32.2094	0.622736	235.608	97.4961	5.10716	0.102339	198.582	19.2712	141.309	8.59323	435.991	207.264	53.7437	23.3926	25.1745	25.4695	44.6981	157.336	0.958907	10.7614	1.07899	2.36779	6.69061	206.719	3.99638	0.216301	29.7046	0.461885	23.8823	1.21459	39.9379	61.1839	6.81682	69.1422	28.4284	84.9686	119.977	6.38133	113.349
TCGA-BK-A13B-01A	0.0532343	0.0124604	8.45118	2.72992	0.00517469	20.538	16.0877	4.52802	22.9341	58.4643	15.0791	1.59636	120.516	77.9968	4.04557	0.0460354	75.1771	9.89064	72.1462	7.28987	35.8551	106.795	52.0278	17.8268	7.0758	8.60299	7.5061	24.8532	0.0906075	2.4189	0.653486	0.67034	3.61651	40.2665	15.2548	0.0357123	16.4843	0.0345064	10.3944	1.59581	7.46018	22.5785	10.3591	61.2803	16.6159	30.0744	104.186	10.627	65.1402
TCGA-AP-A05N-01A	0.109169	0.016614	39.228	3.95781	0.00722223	29.5561	5.13454	3.66988	29.1359	74.0946	17.732	1.15382	146.079	81.3123	6.12548	0.0252186	69.7785	9.20926	91.4101	7.29866	82.9419	102.612	45.2454	18.99	5.51564	9.82462	15.6161	24.9396	0.158002	3.08859	0.790675	0.974319	3.98431	73.5739	3.76348	0.05533	15.6055	0.081006	15.0483	0.398143	18.3032	33.1157	7.00772	64.7146	8.66381	45.8114	94.5471	14.1151	83.5984
TCGA-A5-A0G5-01A	0.311387	0.0487304	31.6254	22.5557	0.0196543	29.2422	9.19117	6.4467	43.4043	68.3378	25.5485	0.932108	104.547	73.6186	16.9951	0.0517767	115.24	11.6761	77.3228	10.9752	191.082	215.803	53.7018	19.2245	20.1981	22.2593	22.5644	106.036	0.348408	7.6808	0.635502	4.71228	5.0112	177.926	2.4882	0.192417	60.9349	0.146043	17.3119	5.27765	36.6988	104.454	6.82057	134.018	39.1847	36.2394	79.3362	14.1546	137.146
TCGA-BK-A139-01A	0.342685	0.0163314	42.4227	5.83248	0.0113043	23.426	3.28219	4.78848	18.7193	69.2017	23.2305	0.852612	95.6017	72.8934	7.37419	0.0645039	119.427	9.21955	68.7984	3.86069	415.576	205.915	39.7442	18.9462	12.846	8.66116	22.4851	89.9271	0.308372	6.20235	0.805307	4.02756	6.05285	469.29	5.04275	0.0353675	29.3954	0.134059	11.6707	0.726258	52.3711	142.802	10.3914	75.8493	17.9809	57.4633	272.504	9.75149	162.249
TCGA-AX-A3FV-01A	0.0739241	0.0147331	8.09108	2.52147	0.00445838	31.1896	1.04666	2.10524	4.50131	51.6822	13.2737	0.656809	288.834	80.6169	9.24034	0.0441411	68.608	8.67682	101.756	3.09158	334.825	192.1	43.8904	15.284	7.07657	7.42502	18.5611	75.0448	0.228511	10.1523	0.803632	1.23507	5.47979	107.192	18.6315	0.0137417	14.1681	0.0981603	8.7962	0.235002	6.58111	48.7932	13.1601	44.4049	8.14565	57.8357	126.244	16.3799	91.4332
TCGA-PG-A6IB-01A	0.0206329	0.00316032	4.07012	0.6582	0.00339346	36.1889	12.5106	3.77244	10.9336	38.5441	14.0879	0.303748	167.712	82.4815	15.5927	0.0354782	67.9336	9.35723	133.899	3.13916	30.4912	60.7586	38.7965	23.2162	1.79901	12.1211	25.8383	7.12829	0.0707348	4.24126	0.603166	1.13937	1.76431	7.78008	3.36756	0.0138575	13.1481	0.0238889	4.35106	0.79474	3.30601	5.9831	4.33302	30.8029	9.03687	38.3726	43.6727	13.9047	44.5633
TCGA-AJ-A3BD-01A	0.0485537	0.0394654	14.3812	5.16147	0.0167835	27.8053	10.7342	4.96122	35.2901	73.0437	21.0145	0.513313	256.808	96.2243	9.47303	0.0987701	140.783	18.4983	134.555	6.84598	234.147	96.8149	55.3991	22.3535	7.54879	26.9691	25.329	46.9556	0.195285	4.36947	0.752315	5.56544	3.19393	49.4591	2.29052	0.141732	34.4885	0.093164	11.8945	2.19606	6.8495	28.9707	11.771	62.3223	22.1044	37.8192	79.5055	12.7148	65.7925
TCGA-D1-A16J-01A	0.0497671	0.059723	31.9678	16.0599	0.015933	18.7625	2.96785	4.91684	79.8972	88.0216	21.9793	1.27516	321.733	83.3145	4.33212	0.135333	74.5947	17.1309	107.793	21.1263	168.135	113.137	79.757	15.3972	5.80327	27.4917	26.2719	69.3853	0.388885	4.02914	0.93887	1.85097	7.2644	101.394	8.16731	0.211864	23.5372	0.295494	20.4859	8.14611	9.98258	36.8521	6.20016	87.1254	26.3338	25.188	105.876	14.5274	110.44
TCGA-EO-A3AS-01A	0.195332	0.123016	41.071	7.85816	0.0188465	23.9269	7.00854	7.12225	67.5387	83.2774	21.2125	1.24051	97.8409	70.6262	8.21408	0.0594377	152.072	8.15121	75.0362	14.656	264.445	181.252	80.7648	15.876	14.7359	9.16467	30.9501	85.3356	0.353227	4.78584	0.739583	1.95953	4.55424	231.73	4.88784	0.187627	35.4348	0.192277	41.5922	1.3718	28.9861	187.559	7.50233	192.44	18.8333	43.477	216.818	14.3886	129.99
TCGA-EY-A1GE-01A	0.0606676	0.0184546	28.0993	4.17389	0.00970584	18.0327	3.76834	3.04037	22.7388	54.2136	17.4401	2.29441	66.8716	78.2084	2.8953	0.0415499	56.9381	8.03912	50.7134	6.13119	52.4263	98.7813	40.744	19.1059	7.50267	7.01959	10.5542	30.8082	0.1016	2.70896	0.681832	1.34447	4.23589	119.641	4.42208	0.0511993	24.687	0.106467	10.3767	1.65379	7.99128	32.7143	7.61963	63.7621	19.7551	42.3487	85.9348	10.2468	65.7869
TCGA-A5-A0R6-01A	0.0522127	0.0348264	20.1755	5.41704	0.0251722	20.5615	7.89763	3.43347	49.4643	86.0728	24.6711	1.14524	310.911	99.8136	5.90397	0.0738897	86.2911	21.0869	130.522	12.7071	103.418	95.8477	54.3834	22.7889	7.63168	28.9821	52.6943	37.5312	0.347022	9.77058	0.959413	1.05403	3.84139	118.824	3.35512	0.204036	42.2052	0.191896	18.4017	1.98442	9.14345	48.3568	7.83946	103.027	25.021	53.1071	90.3655	15.3837	80.3136
TCGA-EO-A3AU-01A	0.152065	0.0188387	36.5541	8.00944	0.00808157	18.6977	6.7008	5.04318	70.5254	64.6611	18.8831	1.17673	135.128	72.1787	3.97385	0.0296566	80.9699	9.45593	96.6184	6.76633	154.753	85.638	62.9841	16.568	2.85358	12.7538	31.7989	48.7143	0.33679	5.23447	0.926107	0.660789	3.19785	66.413	7.22502	0.0709577	13.9133	0.196096	21.3128	0.967119	27.204	62.2234	8.1518	76.1004	11.8707	47.7848	152.999	8.90827	86.7071
TCGA-EC-A1NJ-01A	0.0538391	0.022726	13.0884	3.4686	0.0117087	29.1605	4.39449	4.57944	23.1324	55.8718	17.6868	1.1958	78.5048	73.541	8.25134	0.0315555	60.0595	7.59046	68.5127	5.68633	68.9352	159.127	38.9887	18.5696	3.33595	7.99335	16.9384	31.3211	0.136541	4.01718	0.730111	1.76615	3.68385	108.053	4.79541	0.0573935	19.513	0.0795447	14.4572	0.867582	7.75397	36.4615	8.69775	65.9411	9.39219	49.1717	80.518	14.0331	48.6686
TCGA-AX-A0J0-01A	0.0507555	0.00863299	18.0092	2.49466	0.00489811	26.2278	2.56633	3.61192	25.0051	52.0969	21.6181	0.597605	286.903	92.4256	4.52828	0.0271751	81.5116	12.3446	97.7321	2.5835	61.0573	95.9767	32.1249	18.4713	2.85758	11.2832	13.6764	32.6708	0.169118	2.70459	0.84558	2.4922	4.59418	109.897	4.03604	0.0170406	15.9159	0.102731	9.20403	0.220912	8.55908	27.3306	5.3594	66.6293	9.30464	52.5452	121.587	12.8014	55.1765
TCGA-AJ-A3QS-01A	0.0828181	0.0668072	11.1095	3.75041	0.0173943	10.6756	2.18532	3.1472	33.6585	68.4172	26.5207	0.479604	139.322	91.5707	3.32272	0.050085	124.573	15.6686	98.2375	5.69872	170.887	155.022	38.3124	21.2012	10.8953	18.2569	26.3909	66.8725	0.412024	4.55298	0.927994	1.58069	3.987	133.243	2.16903	0.0698652	23.3055	0.110024	13.0943	0.945226	15.3808	37.1833	8.55097	82.949	16.0892	57.7666	73.2866	5.26127	75.5681
TCGA-D1-A17D-01A	0.0408938	0.0122159	23.3044	5.57062	0.00974119	19.3647	3.99907	2.73958	36.9721	75.3922	27.1692	1.47078	220.758	98.534	6.0216	0.0646981	36.7647	17.9601	90.2967	7.10408	34.8604	86.4853	61.9525	22.8556	5.34316	29.7185	12.345	17.8229	0.14063	2.83782	0.819343	1.19375	3.34389	96.979	8.39897	0.0655325	26.5244	0.143097	9.29442	3.91446	6.56798	20.6115	6.34593	68.9442	38.2129	34.5447	68.7547	15.3029	63.8976
TCGA-B5-A3FC-01A	0.0773349	0.0145023	19.4452	4.38116	0.00857878	26.2191	16.3912	3.47708	26.5698	81.5638	17.556	0.884464	113.849	81.7489	8.84348	0.0368834	127.802	8.48477	87.1977	5.29057	89.3646	107.987	53.5494	20.2276	6.01708	8.44637	23.3934	26.115	0.158094	4.58266	0.69814	2.76994	3.23206	48.2241	3.57485	0.0700243	18.6447	0.0633155	12.1845	0.715278	12.6705	29.7736	6.64336	60.0477	10.4276	40.3979	80.8725	11.7018	64.674
TCGA-FI-A2D2-01A	0.372868	0.235437	101.285	29.943	0.0515747	31.3241	8.38657	9.10543	126.898	143.936	40.774	1.54467	236.46	89.1848	7.50397	0.0897147	168.915	17.0569	94.2082	15.9115	474.825	258.459	92.7824	19.9488	26.6107	26.0487	54.706	177.006	0.518441	8.71923	1.03846	3.00694	6.79578	957.192	6.84742	0.600214	53.0953	0.465308	46.3054	2.14599	56.0473	232.179	8.81068	100.499	29.7349	79.746	385.952	13.2201	148.16
TCGA-A5-A0GX-01A	0.0701734	0.0529611	39.8961	10.6761	0.0181166	35.892	6.19289	3.90552	60.0203	87.6428	22.5411	2.61952	197.735	86.4616	11.2047	0.0515275	34.036	13.4645	83.9499	23.5689	28.7099	92.6382	78.3733	19.5804	4.91181	22.897	18.034	21.5609	0.166742	3.80309	0.760901	0.755785	3.4632	166.274	6.92875	0.336337	39.524	0.16505	15.3802	4.79188	10.3733	39.7693	4.85446	107.724	32.6743	32.635	91.3617	31.0233	68.0525
TCGA-BG-A0M7-01A	0.0363126	0.0149453	18.1223	3.08599	0.00678298	15.9303	6.81004	3.85468	34.805	56.4093	25.2321	1.12534	185.732	88.9604	4.54704	0.0493725	36.8094	15.2749	97.1419	6.71001	42.6008	83.1416	56.9401	20.6014	3.17243	24.8461	13.1489	17.5578	0.113451	2.28816	0.812522	1.32238	4.03218	52.1711	4.62904	0.0410256	21.8684	0.0988235	9.30305	4.10588	5.39647	17.9705	4.21425	65.6062	33.4356	32.9481	75.7776	11.0087	71.8816
TCGA-BG-A0VW-01A	0.0543264	0.0340728	22.7613	4.46659	0.0155734	27.5025	4.4186	3.9847	32.369	79.466	21.9832	1.04893	143.673	84.9776	5.3593	0.0414837	63.9143	12.1446	85.9451	9.25932	57.2331	90.9329	78.1934	20.3629	6.31954	15.4769	14.8749	27.4092	0.154905	3.47884	0.749978	1.55254	3.02163	104.241	4.02457	0.116073	29.0105	0.144898	11.4392	1.3694	6.17555	29.7107	11.5714	86.8345	19.778	41.037	69.8354	12.3963	50.9148
TCGA-AX-A2HF-01A	0.137038	0.0154163	23.7213	13.6852	0.00792091	16.2235	2.00175	2.64844	94.0283	80.9643	22.4239	1.49167	349.286	102.414	3.80042	0.0450226	58.4774	18.8684	118.815	7.25101	247.368	105.009	33.2213	20.3057	5.47558	19.1329	22.443	52.4171	0.472581	4.28446	0.991515	2.77406	3.75444	636.176	1.38422	0.0258519	40.8102	0.183966	16.5386	0.609398	19.2669	82.4116	6.47006	118.904	11.8762	71.9241	111.15	12.3007	104.246
TCGA-AX-A0IU-01A	0.118843	0.104273	71.394	13.7504	0.0361579	22.7015	4.86763	2.80928	97.2344	152.888	42.7472	1.30029	573.911	120.316	5.60262	0.112108	187.164	29.6884	138.26	12.3414	384.948	208.105	78.4845	25.8335	16.7739	34.8997	34.7871	82.7211	0.837925	7.87413	1.20915	2.83739	5.32616	241.574	3.20041	0.300074	66.3148	0.297599	21.095	1.9353	19.6554	79.7752	6.86641	109.95	32.6212	80.7076	90.354	13.8483	142.141
TCGA-A5-A0R8-01A	0.0519299	0.0142795	20.0275	3.61236	0.00817694	20.3628	5.58356	3.22909	26.5683	66.6758	21.0428	0.803829	110.577	82.6911	3.97998	0.0349306	51.4913	12.3242	91.6846	6.75104	51.0584	82.877	72.5207	20.7626	4.63284	17.4868	15.1933	16.9244	0.103453	2.82349	0.725058	1.0913	3.76114	69.0418	2.20519	0.0417895	30.6492	0.103787	9.83696	2.62911	6.13219	28.1669	5.62393	71.6018	21.4142	35.6183	108.402	7.95022	60.1308
TCGA-DI-A2QU-01A	0.107809	0.0323136	33.4021	9.27876	0.0150352	37.3963	5.22594	4.17212	21.5534	117.779	24.1494	0.664953	251.459	96.3237	13.1242	0.109977	111.692	16.0231	84.668	4.53655	128.714	105.386	41.8518	20.4799	6.42785	21.4362	17.9193	54.7724	0.184313	5.09956	0.852616	6.13218	5.09624	120.792	12.9749	0.0464396	15.3828	0.143171	9.89159	0.959022	17.5787	42.0783	11.2312	61.6293	21.2121	82.0513	87.6697	26.6406	96.4893
TCGA-D1-A15W-01A	0.111056	0.0300623	45.4991	5.45749	0.0131432	20.7693	7.67021	7.57524	62.2616	75.2513	23.3281	1.58521	114.842	78.7772	3.13959	0.0381493	70.3001	11.2515	83.3828	11.0176	90.1755	131.196	80.3724	19.1627	6.93901	14.1812	24.2317	47.1332	0.214684	3.7468	0.86807	0.836225	5.49481	152.715	3.44296	0.105227	26.4422	0.208165	19.5844	2.07989	16.4358	63.9126	7.23901	122.337	20.676	42.7044	139.097	10.2727	91.2968
TCGA-B5-A0JN-01A	0.111158	0.0321064	16.5899	4.32934	0.0104075	11.5573	6.01672	3.78035	43.0672	68.2465	29.7948	0.795593	318.386	99.5513	2.76353	0.0355881	164.451	18.4924	133.5	8.21154	180.291	144.685	35.733	21.5569	7.71644	18.6291	17.501	74.9156	0.375511	4.14156	1.03101	1.72108	3.84177	265.055	1.84471	0.047682	30.2994	0.131609	13.7205	0.507498	17.5611	60.2196	7.61508	105.493	14.3155	52.3604	136.682	8.61969	85.4762
TCGA-B5-A11O-01A	0.0606193	0.0127209	16.5336	2.40921	0.00673599	23.0199	5.68676	4.14311	28.398	45.1889	20.6204	0.764782	119.255	82.9344	4.33815	0.0253678	42.0029	10.7491	91.1781	6.44557	28.0846	78.5335	40.4379	20.6769	2.47773	14.1574	17.8286	18.2308	0.122303	2.92216	0.779824	1.08135	3.35938	59.3903	1.58792	0.0439839	19.7726	0.115105	10.4943	1.59055	7.4405	23.7451	4.28297	61.3134	14.4491	41.7581	77.6278	10.0046	55.6617
TCGA-EY-A548-01A	0.063519	0.0135834	22.9792	2.70265	0.00674275	19.5104	10.6279	3.64806	22.1763	83.2556	19.6961	1.09066	113.078	86.206	5.41392	0.0493945	81.6614	10.2735	71.6236	5.34189	29.5274	78.0235	55.9531	22.3347	6.41893	9.95354	14.8562	16.9013	0.120768	2.97372	0.690877	0.830518	2.68703	51.5442	7.16629	0.0351564	20.7628	0.0558668	7.84531	0.906246	10.8874	18.0481	6.87977	56.7166	16.2144	45.8075	74.6405	11.7702	66.0775
TCGA-B5-A11S-01A	0.0631598	0.0125819	11.3384	2.00546	0.00656036	17.6068	7.88027	3.38147	24.4367	47.8141	26.7402	1.14446	132.901	89.2424	5.30625	0.0397371	91.5503	12.7215	76.847	3.98841	33.8179	124.957	31.0616	21.2355	6.01048	15.0956	13.9845	33.5868	0.10413	3.05646	0.895498	1.84387	3.88037	81.5442	7.36849	0.0261671	22.3583	0.0637793	10.8032	0.9789	9.48978	31.4123	8.3772	65.3221	19.388	64.4999	99.3347	10.1305	51.4804
TCGA-AX-A1CP-01A	0.15023	0.0515966	35.3466	19.153	0.0165897	42.7754	7.15637	8.72344	80.8716	95.7859	23.1191	2.01872	174.176	93.6306	6.70388	0.0461748	114.111	13.867	95.5038	13.1004	124.133	133.6	68.7221	19.9774	8.29663	14.4997	33.7897	102.844	0.58986	8.21375	0.84921	5.41035	6.63746	208.276	3.1416	0.0780397	39.2195	0.163299	23.8023	0.700744	24.258	113.268	13.1315	99.7126	11.1774	76.259	148.154	21.1681	82.7273
TCGA-BK-A0CC-01A	0.446176	0.0668051	37.9771	15.9796	0.0246613	19.159	4.49946	4.31322	47.1679	141.182	32.1566	0.893653	210.825	94.0074	5.60665	0.0352129	145.752	13.6224	100.093	7.42073	250.013	216.547	86.306	20.9181	21.7189	14.6549	77.7724	249.349	1.22726	12.0141	1.09488	2.55688	3.85368	849.193	0.880129	0.127039	34.2506	0.35846	30.1068	0.377987	95.7626	201.551	14.3839	161.452	17.4019	104.127	77.3594	12.3101	159.237
TCGA-DI-A1BU-01A	0.166956	0.0159081	50.0139	3.97203	0.00795988	21.6001	10.0778	5.68525	30.0366	87.5025	20.9178	1.04802	183.44	93.7232	4.8008	0.0475786	106.785	13.3708	106.853	6.3895	112.801	153.511	66.088	22.0649	8.9339	14.246	21.9839	27.6352	0.118016	3.20453	0.767403	2.77522	5.18148	83.1763	4.28678	0.0462944	26.7565	0.0882365	13.9147	0.869143	22.1554	42.306	8.67734	54.0985	15.5365	47.6873	135.652	9.55517	97.5424
TCGA-AP-A1DP-01A	0.0951052	0.0190141	23.2111	3.90715	0.0114027	28.5807	8.94875	4.02425	24.3075	67.0536	13.7934	1.56476	116.353	91.9012	4.59958	0.0457213	75.4693	13.5471	71.6326	5.84777	100.296	149.573	59.7406	18.8878	13.9872	11.0662	10.85	25.1627	0.118985	3.09736	0.742516	1.35587	4.76271	98.0027	13.3464	0.0538279	25.8449	0.0830901	11.8201	1.2098	10.4779	29.4031	9.74352	57.4051	13.9625	39.1648	66.9772	13.2273	62.8258
TCGA-AX-A06F-01A	0.0634406	0.00875105	20.56	3.77091	0.00600174	27.5428	2.96394	2.4336	13.1631	51.8861	16.1971	0.880722	148.47	83.281	5.98695	0.0452129	62.3823	10.4453	71.2284	4.40126	71.1826	78.0347	32.7684	18.879	4.19524	12.2058	12.5915	23.7196	0.127083	3.16513	0.69445	2.72576	4.63659	79.1949	5.86007	0.0288388	11.9784	0.0708354	5.4922	0.823525	9.71105	16.0441	8.31276	48.9595	14.0924	33.327	56.4311	13.2486	67.1911
TCGA-B5-A3FH-01A	0.0727621	0.0192183	15.0413	3.96264	0.0106321	15.6881	9.74099	4.57395	33.0075	57.1679	23.5872	1.2856	141.687	86.4568	3.29087	0.0540777	104.274	12.8476	66.8767	5.33029	86.0654	157.023	57.1471	19.2769	8.74401	13.5089	16.8907	48.3379	0.178618	5.35172	0.827097	1.53302	5.52213	149.534	15.1416	0.0502402	24.7315	0.0922863	14.4714	1.35066	11.0324	50.1576	10.0431	80.0284	23.7718	51.4074	78.5671	9.16816	59.5536
TCGA-QF-A5YT-01A	0.105779	0.0114402	26.9401	4.83525	0.0053441	29.1649	7.36389	3.99073	40.7332	79.3416	18.0118	1.15344	263.988	87.9472	7.07176	0.0379374	73.3916	12.5119	117.001	7.20708	99.2545	96.38	69.6285	19.7684	3.37726	13.1918	23.1508	21.5908	0.125941	4.66938	0.764888	0.894913	3.09125	106.3	4.76716	0.0385497	25.7151	0.0628202	13.0354	0.48171	13.3663	39.5941	6.95009	63.1803	10.0103	40.8243	178.177	13.0657	82.6333
TCGA-B5-A1N2-01A	0.165802	0.0855835	33.3841	12.7731	0.0213749	36.6452	9.06031	5.42725	66.4424	80.1684	31.731	1.21148	234.39	100.81	7.18978	0.0417973	158.895	16.1617	109.655	14.467	272.816	110.163	61.7881	20.0933	5.00131	19.0905	27.5935	79.6008	0.759929	5.38931	0.894193	2.92521	5.11601	178.158	1.16312	0.0864548	26.8277	0.191339	22.6199	0.736087	18.7178	87.0769	12.2348	95.3573	17.6978	62.2403	93.9847	18.1357	91.7775
TCGA-EY-A1GD-01A	0.135542	0.0321288	34.1365	6.83963	0.0120644	32.5243	8.4928	5.17785	75.3494	75.6035	20.3483	2.15244	184.976	82.2092	8.18889	0.0734143	83.5516	11.5323	84.2261	7.84425	251.904	191.923	79.3191	16.3265	12.8836	9.99199	31.3511	72.4603	0.230564	7.77419	0.935059	0.8008	4.76153	156.327	18.248	0.125442	23.0636	0.166118	25.6475	0.941243	17.1606	76.4966	9.3018	105.018	14.3136	48.2163	205.911	17.9344	108.439
TCGA-AX-A2H8-01A	0.311829	0.065626	66.0791	24.7729	0.0157617	38.5983	3.09559	9.16288	77.103	97.7101	22.1634	1.62508	215.027	86.0781	12.6043	0.0623656	122.154	14.2691	98.0897	11.719	409.412	173.672	50.5609	17.9391	13.0857	18.6452	28.0362	164.06	0.403987	6.08484	0.992798	4.39689	5.15449	664.128	5.42966	0.0831089	36.2161	0.251797	19.9893	1.6466	51.8134	143.752	8.28575	65.1529	16.8686	75.7086	193.966	18.7766	122.093
TCGA-BG-A0VT-01A	0.121355	0.0420681	31.1421	5.85549	0.0129853	39.9207	6.89342	3.56448	38.9216	95.392	13.5919	2.03015	104.93	78.4237	7.80795	0.0358447	84.4185	7.80672	65.7579	13.8917	81.0391	180.451	67.5943	17.766	9.12494	6.61455	11.6579	27.6275	0.153791	3.6662	0.70385	0.954354	3.28526	149.282	6.17764	0.0891793	22.1588	0.110245	15.1146	0.475609	15.185	40.8758	7.04175	105.715	8.23951	45.4712	80.7956	20.3425	74.3638
TCGA-AX-A2H7-01A	0.111719	0.0225368	21.4879	6.21146	0.0141524	35.8139	8.00427	3.89791	25.5432	74.1865	23.1579	1.17905	177.077	104.797	9.1817	0.0768634	123.047	16.4509	78.0909	4.67116	81.9924	119.265	41.3495	21.8356	13.899	20.0653	15.6158	58.7262	0.13226	2.86737	0.801846	3.14545	4.97942	174.847	14.2685	0.0544751	24.0508	0.0706011	11.2826	0.692847	14.9292	51.7885	13.0927	87.5967	19.4061	73.1805	52.7185	22.3947	80.1143
TCGA-A5-A0VP-01A	0.124012	0.0194431	50.7618	11.6632	0.0113471	29.9144	6.74409	7.95885	47.1535	88.499	22.4188	1.97865	209.847	85.4143	4.44282	0.056631	81.8534	11.818	82.9694	8.47318	174.589	117.771	84.606	17.237	9.39029	11.7976	17.586	84.1607	0.146292	4.20726	0.850106	2.88762	5.43471	173.848	10.4564	0.0818868	26.0335	0.0916479	14.8803	1.27488	19.5664	82.9987	16.4737	66.2551	18.7365	39.5329	156.744	14.1025	106.111
TCGA-D1-A17Q-01A	0.174686	0.014537	53.1326	10.4414	0.00941456	17.8086	9.34995	4.30483	64.9467	87.464	31.4862	1.82452	331.983	96.7006	4.88183	0.0691318	68.8585	15.456	93.0297	11.5251	41.8333	103.997	65.4615	20.1999	6.3153	25.0856	16.3325	32.1533	0.218896	3.23813	0.956677	2.01272	5.55055	197.666	6.57097	0.077186	33.5508	0.192031	14.1942	2.31066	23.6784	47.9143	6.56002	90.9811	33.6472	41.5987	132.721	16.9818	89.5221
TCGA-DI-A2QY-01A	0.306605	0.124067	53.3434	18.002	0.0299881	42.2439	7.21827	7.60592	60.6172	124.896	26.4971	1.14961	283.51	108.46	9.22975	0.0470049	211.792	16.9537	104.447	17.8835	341.015	155.083	64.3855	21.853	35.9454	27.2269	35.7736	95.7946	0.485723	5.04408	0.851589	4.97687	4.97757	348.188	2.67187	0.149819	64.412	0.140608	26.3538	0.542468	26.0939	119.525	18.3202	106.393	19.4002	73.6385	118.881	20.363	99.2094
TCGA-AP-A1DO-01A	0.164189	0.0318016	57.3128	6.8272	0.010956	50.8111	16.0406	5.04587	41.4572	143.183	18.3744	1.92743	284.429	94.3786	10.1519	0.0870631	172.501	15.7604	102.543	7.70074	202.157	164.281	153.007	21.7011	8.95846	13.2278	17.6092	36.2823	0.123596	4.7253	0.817075	0.876171	4.09233	84.5454	34.74	0.102016	15.4809	0.110619	16.7333	0.888103	26.0054	31.0058	11.9394	83.1928	16.5204	54.607	91.9548	21.434	92.8968
TCGA-BG-A0LW-01A	0.120849	0.0241925	45.0437	4.8349	0.00928264	34.4911	4.691	4.36226	52.161	85.6578	18.5282	2.4227	126.553	82.3241	6.6397	0.0383054	32.6706	10.5581	77.2903	10.7586	110.256	141.246	57.0511	19.0215	6.1108	8.99882	17.0789	26.1651	0.140272	4.20163	0.803389	0.499466	3.41218	199.278	5.3468	0.0818771	24.7794	0.13509	17.311	0.918838	18.2258	40.531	6.14814	102.875	12.1486	38.0635	152.644	20.177	89.9291
TCGA-D1-A161-01A	0.0497733	0.00982542	21.7417	1.65252	0.00554888	22.7505	4.17856	3.04794	17.7054	53.2759	21.5934	0.962694	169.113	97.775	4.38074	0.024792	59.7372	16.036	96.0711	4.34805	46.2376	78.3089	38.1884	21.8226	3.38074	16.7314	9.49569	15.0514	0.0730247	1.55717	0.839339	1.61704	3.42692	87.032	3.33961	0.0220347	17.1954	0.05634	7.25117	1.39624	6.82216	25.5771	6.16445	55.9795	16.3948	48.5067	63.4563	12.9842	46.7874
TCGA-DF-A2KN-01A	0.0630301	0.0107527	16.3917	2.32698	0.00629592	18.1216	6.6211	4.7414	26.1887	57.27	15.7219	0.616526	112.804	78.2149	5.61547	0.0379652	57.7378	10.2724	92.6231	4.85654	56.3907	86.6022	46.1068	18.9922	6.29654	11.1846	20.2832	29.2869	0.142443	3.51029	0.722993	1.13193	3.99508	29.6798	2.92896	0.0393393	17.2282	0.0877966	10.3053	1.81484	10.7011	20.37	6.53495	61.7752	12.862	29.68	71.9764	8.64246	60.5854
TCGA-B5-A1MV-01A	0.0462237	0.00644776	15.0979	1.80107	0.00401841	13.7223	4.08366	2.9084	25.2097	47.0482	19.0362	0.662614	141.668	82.5188	2.14918	0.0232074	47.2656	11.1251	84.5934	3.57611	40.6182	72.2317	50.4136	17.2964	1.71046	11.653	11.8259	20.9037	0.108391	2.37668	0.836704	0.827655	4.33388	57.3842	4.27654	0.0139942	11.7417	0.075438	7.13679	0.997711	6.63905	27.1833	5.42925	53.2981	13.0585	38.222	91.2411	6.84846	58.3317
TCGA-D1-A2G5-01A	0.0981918	0.0141727	36.1762	3.27687	0.00853857	27.3381	6.36214	3.39116	26.6135	52.5801	24.3495	1.46703	241.299	102.654	4.09405	0.0610042	96.3319	16.6785	68.6232	3.50985	56.6387	84.8045	37.9162	18.9587	10.3434	20.8369	9.53071	52.2719	0.119469	2.4365	0.963635	2.04375	4.66221	136.955	12.7851	0.0229613	26.8804	0.0991012	10.4223	0.826874	13.3416	42.077	11.8344	54.042	19.9441	77.5945	72.1991	15.3724	60.602
TCGA-D1-A165-01A	0.0797573	0.0175496	24.8175	3.49731	0.00862555	24.8495	7.21237	3.27289	34.5626	75.2226	24.3544	1.47552	180.49	90.4806	6.96868	0.0460342	68.764	12.866	88.8387	5.14977	45.3121	113.12	49.1352	21.8991	8.2993	16.9601	17.961	27.5548	0.122448	3.47002	0.881267	1.95685	4.0694	106.024	6.58617	0.043986	30.0567	0.0981559	11.7534	1.12007	11.396	36.0931	7.53061	75.4793	18.8809	64.4918	139.459	15.0352	72.6902
TCGA-EY-A212-01A	0.2111	0.145297	53.8201	17.3732	0.0320437	26.2057	5.40616	5.32235	82.6892	122.186	27.7302	1.05634	358.651	98.0342	6.23409	0.0643057	196.139	18.758	124.505	10.16	503.867	186.896	74.9524	19.2254	33.0438	22.921	57.4212	158.34	1.20857	9.13198	1.12594	3.51055	5.46658	674.363	2.26433	0.236054	45.0274	0.334612	21.7626	0.869487	37.558	106.741	13.5625	118.137	19.8283	74.7067	193.545	13.675	142.643
TCGA-AJ-A5DV-01A	0.0453338	0.00920827	12.724	1.49259	0.0052861	13.0515	3.93617	3.72704	21.5901	53.9496	20.3564	0.79974	106.888	80.471	3.34653	0.034692	51.3338	11.3091	84.1851	3.7658	81.3054	87.4635	46.6835	19.2982	3.48255	10.1241	14.3438	23.8886	0.134308	2.62008	0.81373	0.78617	3.85712	66.3284	4.74217	0.0190077	15.2342	0.081409	8.99714	0.956833	6.83435	22.2282	5.36345	61.617	13.4938	42.4107	107.463	5.77896	58.8763
TCGA-EY-A1GP-01A	0.178876	0.0605281	27.3846	9.74624	0.0216163	39.3402	6.61307	3.56067	78.1409	60.1291	21.0075	1.30955	152.263	90.3267	10.7467	0.0541437	171.964	11.2239	83.3401	16.4553	160.843	197.581	54.0894	18.7409	8.5332	13.8407	29.1806	66.9201	0.180154	5.22617	0.908473	1.45701	6.52754	235.575	9.77993	0.179486	28.5238	0.0777272	33.4885	0.897725	20.0719	95.2715	11.3711	133.684	14.6742	57.3325	168.748	25.923	82.3195
TCGA-BG-A0W1-01A	0.035018	0.016311	11.5003	2.76487	0.00977485	32.1858	6.96071	3.31046	23.4593	71.0969	20.0692	1.56052	170.617	98.8644	8.16171	0.0551547	93.0031	14.2582	68.9328	6.21608	48.6879	80.0555	58.7217	21.4327	6.64821	16.8592	13.3691	21.9944	0.148178	2.18695	0.791274	0.900639	3.0931	48.4693	10.2597	0.0319768	27.122	0.0718724	10.3632	1.08605	5.1086	18.9365	8.88653	62.2094	20.8081	58.2792	34.5872	21.555	41.3922
TCGA-BG-A2AD-01A	0.715778	0.049924	125.528	15.5581	0.0218963	27.5405	10.1195	8.45811	102.236	156.399	30.0434	1.95358	342.968	92.7458	9.06166	0.0935548	261.627	13.1211	120.129	12.0869	137.802	260.789	99.4914	20.1523	30.8527	13.5437	54.1	148.6	0.436128	11.2781	0.980627	3.52848	7.78472	407.961	6.07242	0.18936	48.1321	0.331018	30.4497	0.399387	111.8	117.004	10.3725	185.408	16.3168	73.6292	282.828	16.485	271.892
TCGA-BG-A3PP-01A	0.113437	0.0318843	32.3004	19.4558	0.012087	45.3304	9.84415	5.41045	57.8185	100.481	28.5044	1.73697	238.896	92.7034	8.17058	0.0659698	301.261	13.7495	93.0997	10.1667	420.49	196.583	66.1602	22.077	13.7848	17.1594	61.4404	76.1311	0.735644	11.7847	0.811786	5.85137	6.63704	487.367	10.2833	0.0756335	46.0835	0.167051	27.731	0.264651	21.4688	110.589	15.8448	86.5202	18.7458	81.7389	298.007	16.6133	103.39
TCGA-AP-A0LT-01A	0.0575178	0.00575236	21.9003	3.10938	0.00357679	20.3235	5.72053	2.81662	19.5466	76.3073	16.9831	1.22316	337.391	92.0653	3.60478	0.0464281	65.6884	12.9379	104.259	4.10572	91.3325	72.7365	61.3589	19.1793	3.39504	13.5863	8.20028	13.7684	0.110742	1.80719	0.801719	1.8042	4.24671	31.7634	10.291	0.0182765	12.7853	0.0610385	6.76069	0.802205	9.02854	18.1226	8.75986	35.9091	14.6276	35.3848	51.8123	10.5278	85.2359
TCGA-BG-A0RY-01A	0.122455	0.0336697	31.8923	11.1592	0.0113811	19.1051	17.6639	7.06127	66.1674	147.376	24.3198	1.52499	158.175	83.273	3.36512	0.0650806	132.813	13.4064	78.3897	12.0911	64.4725	107.327	113.409	17.0263	9.15594	17.4372	17.1323	62.313	0.355962	3.3502	0.812313	0.763549	6.23237	124.925	13.9947	0.0652208	27.2441	0.115528	20.0927	2.85476	19.5218	85.2789	12.143	137.688	24.6718	39.2163	93.8316	9.8044	113.69
TCGA-BS-A0TE-01A	0.101748	0.0140829	32.2209	5.62075	0.00432816	20.9448	4.55325	6.39766	21.5938	138.063	24.6856	0.519536	178.992	74.2564	9.34658	0.135296	81.242	11.4152	116.622	4.64769	234.087	131.057	70.244	19.1772	5.00131	14.1051	44.6848	49.9331	0.15561	6.45112	0.794182	0.856385	4.82762	63.8539	19.9121	0.0259418	18.4499	0.148843	9.8465	1.27485	22.6253	39.2383	7.16445	53.0306	19.2711	53.6988	289.464	12.5212	181.162
TCGA-BS-A0V7-01A	0.035773	0.0172826	13.877	2.33244	0.0134423	34.5388	4.58406	2.39981	13.7888	40.2168	13.5758	0.678623	80.1138	87.7841	8.17109	0.0232508	41.234	8.79264	71.0871	8.97608	9.21237	62.9316	43.1351	19.2958	1.78154	12.105	10.1715	10.7046	0.0873284	1.70416	0.63406	1.10166	1.92075	75.2171	2.72273	0.071211	16.2071	0.0590082	6.59173	1.64033	3.39601	18.6247	7.83256	53.4098	15.4969	32.1198	23.1475	20.2794	18.9516
TCGA-BK-A56F-01A	0.0622927	0.0102901	18.0654	1.93611	0.00702695	18.6274	2.99354	3.06491	19.0131	47.1636	15.4121	0.956037	96.3942	83.8162	3.58679	0.023311	54.7143	8.99929	68.5639	4.13185	58.2556	93.682	30.2973	18.8902	3.71143	8.35135	12.7566	19.5276	0.12522	2.15195	0.806168	1.22515	3.58316	121.186	3.67092	0.0213272	17.0013	0.0831072	9.54847	0.317774	8.96728	31.1016	5.05695	51.9023	8.44781	56.4208	64.436	11.019	47.652
TCGA-BK-A26L-01A	0.413365	0.03769	38.9275	7.94638	0.0154532	15.7928	3.01628	4.78073	65.5608	48.575	23.0938	0.570187	134.684	78.244	3.13795	0.023071	97.9228	9.53701	82.7065	8.822	249.124	168.662	28.7604	16.7514	10.8455	12.6482	57.2612	135.771	0.498314	7.67676	0.945965	3.38767	5.58298	969.516	1.15228	0.0834857	44.0969	0.325411	30.3837	0.278113	53.9471	122.907	6.71471	96.3042	9.9207	81.3587	217.176	8.65721	92.958
TCGA-SL-A6JA-01A	0.369832	0.0457806	89.5463	17.1056	0.0123473	20.2899	18.4588	7.01492	56.7226	165.067	17.7946	4.34726	245.847	92.994	3.86599	0.118089	220.499	14.9245	90.4571	17.1707	99.8207	159.262	129.034	19.991	22.5683	13.5028	14.4137	43.6073	0.18889	3.51521	0.712176	2.06076	5.92927	102.853	26.1724	0.0995174	28.4289	0.0939367	15.9358	2.13763	41.0716	54.0829	16.1915	78.4315	21.3844	31.5513	144.847	10.2424	135.187
TCGA-D1-A17A-01A	0.0712963	0.0218505	17.6154	5.26888	0.0101437	22.2846	20.3648	4.68628	38.4236	63.9343	15.7594	1.84157	108.63	82.965	5.67359	0.0616156	71.3162	12.8559	91.6697	9.98065	36.7451	98.4676	79.8497	20.165	9.69986	14.6923	26.4394	32.6407	0.164207	6.47356	0.738803	0.846585	3.68991	49.9376	12.2912	0.0930823	25.2567	0.128432	15.4502	2.7436	9.26725	30.72	8.68011	76.9439	21.7128	36.0573	87.5509	12.7339	62.3261
TCGA-BK-A4ZD-01A	0.28311	0.0208807	30.3242	4.26429	0.0101473	19.2501	9.10493	6.09573	26.9461	100.664	29.182	1.56086	169.344	90.0478	4.977	0.0458607	248.756	11.6097	81.6726	5.08518	421.744	189.516	56.7837	19.9425	7.89349	11.7797	42.3314	145.41	0.311582	7.46823	0.934485	3.51502	3.629	594.266	7.2387	0.0356749	29.2946	0.121958	18.7717	0.140151	43.7085	182.437	12.4659	64.057	20.1612	93.4556	217.889	9.7937	91.5916
TCGA-BK-A139-01C	0.628481	0.109652	66.5316	10.7949	0.0754844	20.226	1.50758	6.54509	29.2922	65.1987	19.2261	1.46862	43.2854	62.996	5.41486	0.0470165	182.004	4.91774	39.2509	5.96442	376.093	390.062	38.9705	14.2686	19.5701	2.38853	52.9318	378.059	2.16549	17.035	0.993117	4.89761	6.10024	2568.51	6.67768	0.253979	24.0576	0.424853	22.9151	0.0162984	83.1915	208.668	23.017	119.293	5.36502	105.052	243.925	6.55892	103.835
TCGA-AX-A05Y-01A	0.0362283	0.0283533	12.7828	6.13139	0.00913663	27.1526	9.77065	4.47905	64.7782	72.8033	25.3929	1.33514	367.012	96.401	8.78069	0.086273	74.9453	16.9354	111.025	9.72505	49.9749	87.84	68.9822	18.954	7.54821	24.6488	25.55	50.4491	0.254765	3.57409	0.911152	1.88422	4.64475	61.0531	10.605	0.0627619	26.2252	0.163138	16.539	2.2634	5.57033	21.4624	8.10894	93.3059	24.7525	44.8714	88.218	21.3912	74.2556
TCGA-A5-A2K7-01A	0.0262235	0.012723	9.90085	3.1715	0.00443796	23.5628	6.02372	4.38877	28.6475	54.3793	20.8467	0.587836	286.477	90.9408	6.68772	0.0269254	85.5936	14.4239	146.473	4.66611	79.1079	66.8128	47.5587	19.7788	2.72114	17.9402	19.9281	24.5276	0.156725	3.10222	0.794537	1.80433	3.34154	35.1366	5.05238	0.0280427	15.9297	0.05947	11.1714	0.999113	4.34872	21.9676	7.63323	46.6581	13.0006	40.8339	62.0311	10.7494	49.1176
TCGA-D1-A0ZP-01A	0.250443	0.0847497	87.83	12.4894	0.0369458	26.659	4.19538	4.53272	127.379	157.283	40.6246	1.23323	310.466	101.174	9.01949	0.0592042	180.626	19.6837	138.079	9.74691	403.716	210.143	82.2426	21.3752	17.4175	22.2059	70.9648	126.851	1.10752	9.52078	1.16698	2.35981	6.60182	576.182	4.18024	0.289241	56.5982	0.35249	31.4956	0.657413	44.5405	154.496	9.30697	184.273	16.9851	76.2005	205.222	17.9097	184.625
TCGA-AJ-A3BF-01A	0.0687334	0.0315563	19.3239	5.74118	0.0110625	30.956	6.23638	3.68871	50.9771	94.6507	36.2297	0.702519	412.256	107.137	7.89366	0.0714949	183.415	22.2515	136.999	11.8321	520.279	102.052	60.009	23.0521	2.87994	28.3257	43.4197	61.5592	0.292161	7.39459	0.977984	1.74936	3.75589	184.515	3.41488	0.0326409	22.3896	0.12305	14.4797	1.24047	11.9747	99.5258	6.57654	74.3955	27.2729	77.863	85.7783	19.8043	74.4869
TCGA-BS-A0UF-01A	0.0490955	0.00933141	16.7206	3.08457	0.00599268	23.4206	4.30504	3.86793	32.1398	45.6608	18.4711	0.620571	139.116	81.4716	5.18151	0.034208	46.1825	11.1321	81.4227	3.97516	39.8963	83.8802	22.0585	17.2275	1.91108	12.2563	12.8635	23.0534	0.110056	2.58988	0.792761	2.30514	4.90039	58.6544	3.81829	0.0367911	14.8709	0.0575187	8.31675	1.62544	9.01783	21.1127	5.4172	57.3257	12.1899	32.4742	91.949	15.0064	57.2209
TCGA-BS-A0U9-01B	0.142917	0.0735979	24.3801	39.1531	0.0233329	51.5513	4.20136	6.71823	50.6643	72.7638	35.7803	1.67879	583.954	99.315	16.178	0.104159	123.605	18.0287	121.053	16.0797	898.041	128.8	84.9018	17.7315	15.8425	32.0911	77.1331	259.274	0.748443	11.861	1.14111	5.56306	7.65604	325.27	7.46063	0.17213	38.0395	0.267434	29.5652	0.854223	22.8857	84.4746	17.6058	47.8548	30.0634	80.4402	116.238	19.5631	131.328
TCGA-AP-A05A-01A	0.164537	0.0812093	69.2649	23.1685	0.024748	33.0277	5.56754	3.81676	87.7585	133.142	26.5753	0.71599	459.018	99.861	6.21929	0.0752315	140.422	20.8947	110.288	9.70799	459.275	132.571	106.541	21.4307	19.7931	38.5799	30.9642	77.6543	0.580577	8.00048	0.991447	3.96714	4.21968	510.086	9.0108	0.230182	54.7735	0.43532	27.0115	1.41592	26.213	86.7632	10.6718	106.463	27.0351	69.2307	218.892	16.1274	110.885
TCGA-EO-A3B0-01A	0.10032	0.00842149	19.5035	4.84011	0.0061455	27.9086	5.24304	2.42096	11.2713	66.2507	15.2751	0.755816	159.637	81.5113	6.71869	0.0392148	68.0287	8.8777	88.6007	4.57482	88.3909	82.9647	26.156	19.0637	5.20397	9.73323	10.9344	12.3312	0.102711	2.85074	0.709804	2.86661	3.51775	59.1085	4.33925	0.027625	15.7091	0.0571212	7.82163	0.401661	16.133	26.3727	6.445	36.153	9.26905	36.1739	104.317	13.4026	79.539
TCGA-D1-A175-01A	0.150042	0.0103229	53.4296	4.54544	0.00589598	21.2508	9.01071	3.66414	28.6082	71.3271	25.9133	1.29376	187.034	92.3859	3.91712	0.0471524	98.8348	11.5637	80.7086	4.63508	53.2576	133.443	44.4953	20.3908	7.84645	12.3421	10.8698	35.6352	0.131337	2.31727	0.84233	3.99412	5.28969	112.401	6.78347	0.0306991	20.7112	0.114054	11.5886	0.535493	22.3719	40.6169	7.48475	60.1221	16.6653	56.6244	100.415	12.125	92.9911
TCGA-AX-A3G4-01A	0.131708	0.0334156	39.6578	14.3297	0.0161082	55.3003	15.8325	8.38089	43.6624	120.642	23.6824	1.50912	235.084	91.1246	16.8207	0.0553071	153.346	11.5891	113.767	13.1688	215.678	183.223	59.758	19.8563	13.7728	11.9051	40.6182	58.4549	0.407374	5.58235	0.7577	4.68715	6.15762	149.345	5.08011	0.0887091	30.1351	0.108235	29.9193	0.518381	21.3202	110.827	13.8376	90.0604	12.2352	59.9884	236.614	32.2532	104.448
TCGA-BS-A0TA-01A	0.0151937	0.00544871	3.82414	0.524013	0.00386136	15.1339	2.65289	2.55719	11.2754	26.408	14.56	0.181169	75.7204	76.9659	4.74383	0.0176092	33.2063	11.6544	101.319	2.38419	32.7733	54.5798	31.1555	19.1589	1.28836	14.2678	13.0377	9.17131	0.0825409	2.86521	0.664051	0.536591	2.07713	7.14116	0.821884	0.0166989	10.9866	0.0488894	7.01959	2.29153	2.4485	6.53394	4.82107	51.8472	14.0602	31.9062	28.0365	7.00758	27.1523
TCGA-B5-A0K3-01A	0.164565	0.0429453	66.1622	17.9858	0.0168768	31.2325	9.3862	4.52551	92.9717	181.251	30.4317	1.10088	283.108	98.8924	8.03745	0.150057	122.994	21.6107	132.231	11.6514	478.076	150.747	95.1493	21.8033	16.9412	34.4396	31.1467	62.423	0.356194	6.89884	0.921154	2.03763	5.27224	187.338	8.61944	0.0845185	45.0756	0.189353	21.5284	3.52565	33.2753	104.029	11.2689	90.7405	45.8542	54.75	161.424	22.4869	125.674
TCGA-B5-A3S1-01A	0.0473271	0.0238356	7.77842	2.93496	0.00896884	19.4523	1.99836	3.40765	31.1417	39.0132	20.3343	0.702545	172.71	85.5685	4.00213	0.0238552	90.0545	13.2919	100.031	4.70411	207.056	83.2502	26.698	18.109	3.44671	16.3973	24.4974	64.3048	0.175043	3.10182	0.871858	1.91527	2.6501	133.873	2.90183	0.0281259	22.2781	0.0824127	9.83888	0.53008	9.25178	41.867	8.52946	60.6165	10.9985	67.2836	62.5523	10.8615	47.4614
TCGA-KJ-A3U4-01A	0.0945986	0.0321194	29.3273	18.7211	0.0171827	30.6773	18.7585	5.3663	64.4153	87.1439	28.8714	1.54471	138.395	86.309	6.18047	0.0944327	164.343	17.7546	91.2405	8.98619	567.669	150.538	94.3499	18.3757	12.0688	19.6122	107.717	111.136	1.82557	21.8038	0.950343	2.36101	6.61186	266.244	16.4782	0.0996438	34.1579	0.297306	29.5457	1.75382	15.5208	132.757	16.6887	67.9954	25.4184	65.237	148.279	11.5121	103.227
TCGA-EO-A3B1-01A	0.13273	0.0181676	28.3841	4.24005	0.00872782	15.1266	5.53498	3.47798	28.9764	67.1589	23.4765	0.536375	140.208	83.7775	3.89538	0.0160271	106.968	11.1015	101.279	4.06373	165.885	90.3962	26.2673	19.1524	3.41631	16.5618	14.0215	41.4955	0.196173	2.27216	0.786474	2.06502	3.05453	80.7684	0.358378	0.0392775	22.8577	0.0870777	11.5584	1.09965	17.0432	69.2796	4.96266	96.2929	12.3951	55.5554	55.9267	9.49881	88.2131
TCGA-EY-A2OO-01A	0.213026	0.0377524	60.7477	12.1742	0.0164478	28.1668	13.4049	4.23163	58.7489	72.6108	25.0394	1.77714	224.236	100.679	5.11719	0.0647677	181.884	18.0175	94.8941	14.155	85.6967	138.373	72.7866	20.0556	13.4847	19.6333	16.1686	52.154	0.192861	2.69379	0.966596	1.21491	7.7204	177.022	8.05376	0.0826525	32.8861	0.136136	25.4309	1.95465	30.7399	83.6579	7.45239	129.627	18.3429	47.0833	101.034	18.45	78.2234
TCGA-AJ-A3I9-01A	0.0964694	0.0142912	23.7473	5.23185	0.00636721	28.5472	6.13121	4.1609	11.8889	85.7836	18.8316	1.2794	254.328	94.2976	8.14782	0.0941535	116.113	15.0862	95.1378	4.10424	207.692	127.136	53.8813	21.012	9.40349	10.1245	19.075	41.905	0.121399	6.04692	0.778467	3.60921	4.52471	187.022	14.3086	0.0221549	24.3285	0.0533946	8.1777	0.292268	17.8231	41.8108	12.6452	32.8173	11.5126	58.7969	176.299	13.1174	99.0649
TCGA-B5-A0KB-01B	0.0789923	0.0451396	15.6866	15.8686	0.0161359	39.8016	6.28063	8.4942	60.8351	75.8134	23.9823	1.81073	157.406	83.3731	10.9735	0.06429	87.4705	13.5516	88.7301	8.0499	328.319	181.433	60.2766	16.7692	7.32453	17.387	33.335	132.026	0.311685	6.53118	0.828515	3.5519	4.95257	212.151	9.07781	0.0775162	35.1717	0.138517	20.6698	1.62588	14.4603	90.1306	16.2619	118.381	19.1337	43.7945	141.998	21.2449	113.427
TCGA-AP-A1DK-01A	0.141412	0.0120758	37.9429	4.7882	0.00978071	33.6256	3.15242	3.07663	19.7475	48.1436	13.4573	0.764151	126.926	85.529	5.03964	0.02475	72.434	10.1405	74.3775	4.75012	98.0006	80.7727	40.6322	17.4648	5.49299	10.6911	11.0313	28.1786	0.145173	2.79071	0.71107	3.47441	3.91494	65.7025	2.91943	0.0467261	15.7386	0.0625851	10.8624	0.89872	16.4221	32.9335	8.36306	51.5267	6.80176	35.2393	39.341	16.433	42.9388
TCGA-D1-A177-01A	0.239902	0.0192468	56.6208	6.28737	0.0098077	23.5128	9.37162	4.25284	27.5142	99.2207	17.4322	1.92802	377.5	93.3553	6.63855	0.0924453	139.998	13.227	106.849	8.91335	91.5839	176.743	62.3335	18.9616	12.4033	13.1802	12.9613	26.7993	0.204551	3.38697	0.859182	2.26402	6.6783	71.7921	15.1923	0.066621	21.4693	0.110593	10.8221	0.614081	33.7661	30.4842	7.45402	51.0552	12.9887	38.9172	131.491	15.1295	104.958
TCGA-BG-A0M3-01A	0.0517668	0.0123402	12.7227	1.97822	0.00686494	14.9879	4.63353	2.60081	17.8755	69.8555	18.4735	0.971525	163.875	93.1282	2.92748	0.0381329	57.3033	13.714	86.7083	5.50425	44.1103	107.068	53.4403	19.4387	4.51406	13.2265	5.63934	13.6587	0.0909497	1.60734	0.802941	0.899538	3.80819	59.7195	11.3756	0.0269884	13.4074	0.0481031	6.85216	1.2567	6.14291	21.0463	8.48449	50.0633	13.4858	36.2076	58.4499	9.95887	54.0143
TCGA-BS-A0UV-01A	0.120056	0.0137796	29.3155	8.57892	0.00964415	30.3441	4.65463	3.88089	20.8631	86.0336	21.2795	0.75137	349.244	91.7883	8.66281	0.0493057	126.352	15.0942	111.221	5.19791	207.323	84.5327	46.1545	18.7802	9.71025	17.8093	25.7416	56.6497	0.24009	4.60222	0.884853	3.18756	5.55687	81.2262	6.89676	0.0453229	27.6892	0.145521	14.5073	0.564553	21.1874	43.0229	10.7344	52.1153	13.25	56.5557	100.338	14.849	111.724
TCGA-D1-A16Y-01A	0.0473921	0.0175916	31.7661	6.84045	0.00866561	32.7049	2.92481	2.7478	52.9197	81.9862	22.9642	1.25858	603.195	102.18	5.90791	0.0449243	24.8929	19.9643	127.866	13.7236	78.1031	63.6585	61.5561	20.2459	2.7447	32.0948	21.699	15.036	0.203895	2.88413	0.975615	0.603792	3.49496	164.947	2.69686	0.0807119	26.4421	0.239978	14.6475	2.03901	6.80827	30.1076	4.28238	102.188	20.8659	37.7971	83.2128	26.7115	72.4914
TCGA-AJ-A3BI-01A	0.0433652	0.0175478	15.9112	3.732	0.00654489	20.3606	7.19875	3.54177	24.2822	93.6864	16.9755	0.578628	219.904	90.8242	8.75052	0.0939882	75.8333	13.6787	103.74	4.19924	113.809	73.5857	81.2341	21.6335	6.12975	19.3146	12.592	16.3536	0.0690059	3.23667	0.617434	2.7134	2.39856	61.6636	7.36595	0.0411419	29.9194	0.0347364	8.6283	2.56158	3.68738	27.3346	15.2071	57.0256	20.7433	34.0813	84.7934	9.51829	68.925
TCGA-EY-A1GF-01A	0.0711706	0.00928704	16.8968	2.22398	0.005789	18.1119	6.57607	2.95718	17.4133	53.2865	15.8335	1.76327	96.0355	84.0142	3.3883	0.0267953	79.556	9.75095	60.778	3.41029	60.6538	187.057	37.1505	19.1067	5.82487	6.18298	9.225	30.9717	0.0935563	2.76329	0.784653	1.77357	3.95154	135.298	9.40001	0.0196536	18.3666	0.0569196	9.84452	0.276826	11.3494	25.8474	7.33356	54.7704	9.23253	61.1404	71.1561	8.77686	69.0081
TCGA-D1-A17U-01A	0.216706	0.016143	78.2245	8.03669	0.00736828	19.8353	9.10394	4.61445	37.9268	107.75	19.0293	1.4547	153.303	80.9821	4.08867	0.0422073	53.8751	12.3373	93.6865	7.94297	98.3863	130.121	80.6029	19.928	6.06464	14.2048	13.5923	27.9817	0.125968	2.72764	0.785705	1.15207	4.99344	97.9588	5.63677	0.0450756	24.0357	0.13388	12.1901	2.1604	32.1941	47.182	4.70113	76.9363	21.4954	36.0594	201.379	11.5654	113.764
TCGA-D1-A0ZZ-01A	0.109883	0.0468333	47.2988	3.12184	0.0214805	25.1203	3.05839	2.42936	37.9473	61.2683	30.9194	0.855468	349.865	114.03	4.0331	0.0544213	180.78	21.7063	105.787	13.8551	239.754	94.1988	38.9058	24.9988	5.17004	26.6607	20.5439	37.6955	0.632928	7.81454	1.20585	1.6252	4.21427	314.744	4.62932	0.124652	22.4704	0.214716	9.95002	0.990903	19.3326	57.5276	7.37966	62.8069	24.8882	57.4704	79.8218	16.1259	47.1149
TCGA-A5-A0GD-01A	0.0328073	0.00913963	12.3697	0.974804	0.00550297	14.8082	5.64435	3.15219	19.3647	55.4567	20.6482	0.632177	168.975	88.6399	3.55253	0.0348665	49.4539	14.7026	104.326	3.74156	53.679	59.725	39.4279	20.6806	2.96266	16.6749	13.2552	15.6615	0.104848	2.45939	0.833326	0.844212	2.7848	33.8426	3.63801	0.0279416	16.3671	0.0658724	6.47489	1.59757	4.77903	11.8455	8.77757	40.2634	15.2994	37.8172	66.1201	7.95936	46.2814
TCGA-AP-A05J-01A	0.163671	0.224436	59.4786	36.4908	0.0487482	37.5142	4.90985	5.40337	105.695	211.377	44.6827	1.94401	1107.84	115.065	14.1987	0.134209	181.441	25.1935	135.456	30.2059	157.182	178.145	147.82	23.9975	31.1418	43.6405	39.422	63.2238	0.648112	8.87096	0.994749	5.92563	4.27809	583.927	9.70214	0.561972	86.1919	0.353061	19.006	2.16414	27.9481	123.744	7.6968	135.021	46.9035	64.685	145.74	21.2418	156.445
TCGA-4E-A92E-01A	0.0534013	0.0156046	13.4901	2.90606	0.00777778	20.8911	4.1495	4.22259	48.7163	37.0124	17.8261	1.33606	100.504	78.0977	3.94181	0.0227539	49.2329	10.6697	69.7944	6.87207	43.1387	117.15	26.7191	16.6723	3.50244	11.2247	13.3945	33.0206	0.165108	2.70907	0.85828	0.710363	3.69264	105.004	3.90542	0.0392045	16.1826	0.0886164	16.5626	1.29454	9.26133	32.6891	6.32919	88.6385	10.9393	37.5845	70.2799	13.0151	41.5461
TCGA-BG-A18A-01A	0.0571593	0.0297307	36.0959	7.91197	0.0146324	27.6185	6.43822	3.70922	54.8981	66.6014	30.5612	1.55745	240.911	94.6489	7.76754	0.0579112	35.7846	16.15	96.5979	11.7275	29.5509	83.1634	63.1848	21.525	4.4088	30.6006	17.0931	25.0826	0.172874	2.96337	0.894028	1.60008	3.8202	136.757	4.15475	0.143343	34.4599	0.237228	13.5668	4.25615	7.96302	41.2923	4.2919	94.6641	40.255	45.8177	84.2566	21.7246	70.8245
TCGA-KP-A3VZ-01A	0.135515	0.0377675	28.8303	12.8085	0.0149164	35.7653	10.8737	4.3528	55.4857	79.7235	20.0649	1.22087	298.591	104.947	7.74327	0.0680621	153.559	18.5614	142.16	5.74692	655.194	157.174	69.8834	21.0172	5.16628	17.368	56.6599	106.879	0.765105	14.2196	0.964124	4.44388	3.95023	325.83	6.5964	0.043336	42.137	0.257732	17.4961	0.19087	15.3813	109.77	9.45161	71.3017	8.72658	98.8574	106.599	16.605	120.58
TCGA-EC-A24G-01A	0.123386	0.0179638	33.5536	3.69198	0.00904876	27.9795	6.43201	3.57589	27.7927	67.3611	17.7315	1.31222	107.285	76.7014	5.72722	0.0272528	51.3213	9.3153	77.1335	6.23996	50.2606	109.791	50.39	19.5469	8.70197	10.7415	14.4134	26.9271	0.106518	3.26867	0.739229	1.52115	3.8672	90.976	3.45853	0.0567653	25.4774	0.134514	12.6352	1.25024	16.161	34.9043	6.40384	66.7896	14.1075	44.4723	107.214	14.1259	77.76
TCGA-AX-A1C4-01A	0.240173	0.0150886	61.0467	4.60254	0.00705237	22.8845	10.7547	3.87358	40.3978	100.81	22.4686	1.32576	429.608	98.6268	4.88922	0.0527527	109.769	16.5217	138.347	7.57447	116.538	125.533	59.4787	21.8515	6.55034	15.3482	17.3504	29.0864	0.167414	4.08771	0.935756	2.28121	5.35791	89.3199	12.2495	0.0489224	18.5692	0.124985	11.068	0.441098	32.4639	42.7378	9.99268	72.2542	12.787	56.2769	183.486	10.8853	125.963
TCGA-BG-A0VV-01A	0.0547509	0.0188659	16.8837	3.11922	0.00900482	21.509	8.83198	3.49594	37.69	58.4093	22.1552	1.24083	149.895	91.4817	4.19832	0.0469878	62.1743	13.448	82.1235	6.29679	57.1198	108.148	52.0286	21.1419	7.70069	15.6681	11.5559	20.0328	0.109698	2.48417	0.764846	1.65271	3.55469	93.0016	4.4459	0.0477156	31.8855	0.0961993	12.5346	1.59987	6.50586	26.3368	6.44102	67.0858	17.4905	43.6996	71.2013	10.7379	56.2641
TCGA-EY-A1G7-01A	0.0746477	0.0115561	18.5502	1.87634	0.00543868	17.2638	4.05628	2.71654	38.0421	46.9038	26.035	0.758411	239.83	97.5953	2.7277	0.035802	68.4546	18.8139	107.503	3.72117	92.3618	141.919	49.8224	19.0932	4.57514	17.6771	14.3916	39.1086	0.195945	3.13133	1.10429	0.915892	4.78723	175.481	4.31984	0.0245325	19.6923	0.130604	15.2776	0.613927	11.3448	39.7776	6.44128	75.5787	12.1382	73.7785	96.7085	7.86995	65.7926
TCGA-AJ-A8CT-01A	0.0396787	0.0151487	14.659	2.28213	0.00918315	23.1799	4.02876	2.5458	16.0684	40.8209	14.937	1.03199	56.0785	78.0031	4.77107	0.0265152	45.7642	8.94737	58.9945	5.92922	45.0551	86.2025	39.2093	19.7328	6.29149	8.78485	10.8874	15.9298	0.0829794	2.00128	0.675558	1.21085	3.23067	73.6295	2.87976	0.0342037	23.2172	0.0828446	10.2605	2.04144	4.27489	23.0901	5.19568	54.1167	15.7741	36.6634	42.3474	12.1357	37.3255
TCGA-BG-A0M4-01A	0.270041	0.0328631	62.8359	12.5498	0.0176387	24.3692	17.0732	6.2632	53.2421	125.686	28.8531	1.26688	180.622	96.8847	6.14187	0.0625306	83.6567	17.9856	93.9802	12.4882	45.4242	133.256	77.1538	22.8319	14.1323	28.0927	19.0692	48.5425	0.221268	3.80155	0.788326	2.07379	6.04118	142.26	7.24049	0.130103	35.4141	0.171802	15.3989	3.16516	47.8799	59.03	6.66409	139.285	39.7153	46.7707	154.568	13.4539	105.353
TCGA-BG-A0VZ-01A	0.0445749	0.0128563	18.3524	2.60945	0.00756698	24.4804	4.5855	3.46824	29.3119	56.2296	20.3035	0.858853	146.95	86.303	5.85962	0.0332433	62.5681	11.7989	88.644	4.42428	61.4533	91.1395	49.184	19.6145	3.349	13.8944	13.518	20.6587	0.138188	3.01466	0.808874	1.92649	3.5909	58.8633	3.07508	0.0411731	17.1175	0.0898122	11.6787	1.02074	6.26414	34.3847	6.30512	65.3838	14.2013	49.1714	105.121	12.7048	54.4531
TCGA-QS-A744-01A	0.184533	0.0148074	25.6978	4.26455	0.0084413	28.4502	6.19121	4.26601	52.6715	60.5148	26.1781	0.917724	331.985	97.0617	6.97217	0.0288805	130.848	15.035	107.596	5.32918	58.1519	92.8829	41.915	19.0888	7.05562	17.078	26.1851	53.4568	0.213485	4.67727	1.08298	1.2584	4.60946	135.494	4.75367	0.0400911	25.481	0.132266	18.2721	0.243301	31.2086	56.148	7.05753	84.6235	13.9774	82.8663	111.365	13.7957	84.5216
TCGA-FI-A2D6-01A	0.0353863	0.00759661	10.3044	2.81977	0.00533937	53.9077	3.74939	4.6582	28.8253	30.1711	16.8268	0.445536	316.012	98.5972	12.8746	0.0520068	74.7468	11.3877	104.36	2.61226	64.1327	71.5532	24.5091	21.8606	0.848706	13.8366	19.2499	21.0497	0.143191	3.76818	0.75939	2.87793	2.52504	71.6008	10.7745	0.025652	10.6151	0.0976019	5.49592	0.373494	6.61069	14.616	5.7477	37.8986	7.40067	67.2066	41.5515	24.9688	36.1687
TCGA-A5-A0G3-01A	0.454585	0.0636441	124.794	61.4884	0.0277469	64.2693	25.9886	5.82524	94.1934	93.782	22.6481	1.58295	398.14	106.26	23.7963	0.132285	169.941	21.0499	119.978	36.0973	414.49	178.489	92.5115	20.9694	19.8011	34.1724	31.4667	142.562	1.28365	6.74256	0.939088	6.80614	6.75658	351.948	8.80243	0.2739	83.6325	0.511847	32.2641	2.00072	64.4384	177.031	7.65892	97.5225	25.8413	68.2383	86.0111	46.0133	162.989
TCGA-AX-A3G9-01A	0.180437	0.0151768	39.7077	4.0963	0.00689007	16.7902	13.1284	5.09757	30.9309	93.3241	19.5348	0.925234	211.996	86.6132	3.6522	0.0399853	158.714	12.7393	137.755	5.74673	158.095	125.044	80.4435	21.6123	6.66246	10.9395	27.8145	29.1871	0.161248	4.34422	0.874277	1.14951	4.11166	55.9947	4.8501	0.0370174	19.9523	0.104509	18.0848	0.24316	31.8323	38.002	11.2856	70.0785	9.93353	63.8043	141.659	6.35561	102.809
TCGA-QS-A8F1-01A	0.369763	0.268943	111.827	34.6697	0.0543187	49.7532	9.4864	6.28325	72.0959	231.227	21.3861	1.62463	328.326	93.9779	15.2087	0.119291	149.418	13.078	108.76	39.0748	398.797	172.687	133.396	22.1685	18.3057	21.0429	30.3661	75.5317	0.292665	5.36163	0.658904	4.21914	3.56133	884.889	5.68773	0.851752	73.5696	0.156557	27.3163	1.47848	28.8822	168.424	13.356	119.229	21.2667	43.2453	116.491	19.3905	141.433
TCGA-BK-A0C9-01A	0.0632792	0.0129977	23.9454	3.79571	0.00628091	15.3452	6.57551	3.38724	27.7523	77.8494	21.9153	0.883884	204.15	94.1564	4.59547	0.0518071	55.5134	17.6269	103.25	6.42008	34.4148	89.3667	61.2833	20.0429	4.89592	26.0977	9.03838	18.3886	0.0691432	1.80852	0.773206	1.68209	4.02042	89.7652	7.54065	0.0340187	32.0109	0.0626984	8.3344	3.63183	8.80991	31.4977	6.47622	63.2097	31.5742	33.8436	139.26	12.4578	60.751
TCGA-D1-A1O8-01A	0.016049	0.0069553	3.16041	1.22185	0.00401078	32.3628	0.893982	2.07943	12.2661	17.6722	11.5562	0.517936	95.7486	68.9639	12.1783	0.0252547	17.6429	8.77144	82.3352	2.54299	51.4647	52.3916	15.033	14.6417	0.900061	8.17274	18.4144	12.3973	0.112521	5.08767	0.718571	0.39404	1.73312	23.1291	4.28052	0.0242964	11.1425	0.0662842	6.2667	1.32026	1.84734	8.77907	2.88715	46.8728	6.99834	27.5453	37.1985	20.7691	31.9358
TCGA-BS-A0U8-01A	0.0901122	0.0132934	33.7255	3.58439	0.00762691	28.0731	7.60337	3.25531	21.2863	85.0365	15.658	1.09582	159.667	89.305	5.9461	0.0233122	72.5646	10.8972	94.4684	6.17809	70.8216	96.4038	60.1408	20.301	6.27359	10.7948	13.056	15.8257	0.117002	2.25568	0.746105	1.01893	3.44816	63.4435	4.42671	0.0459419	16.3996	0.0646116	10.6217	0.532591	13.4368	30.1722	7.98809	58.1575	10.0153	42.2261	79.3063	15.5685	68.1049
TCGA-EO-A22R-01A	0.532055	0.0112013	58.4915	5.41158	0.00475434	17.8695	3.32323	4.24977	23.5759	83.221	21.0551	0.804855	143.745	80.235	3.6694	0.0301569	72.6536	11.6493	92.6607	3.53803	97.0088	195.026	40.4369	18.0071	6.24978	9.1948	20.0279	44.6704	0.166671	3.8704	0.875282	2.28178	5.53153	161.401	2.99773	0.0252739	17.592	0.168722	12.5979	0.684602	75.3006	43.3883	4.9878	62.5937	9.89533	49.3379	313.985	9.91997	121.32
TCGA-B5-A11Q-01A	0.120626	0.0349714	42.4114	3.51815	0.0226048	30.66	8.20498	3.14813	22.4598	88.469	20.2579	1.93463	221.019	106.327	4.88556	0.10271	141.619	17.0556	62.522	8.92623	34.6299	124.979	86.2877	19.3771	14.4083	19.0865	8.94092	37.2514	0.172807	3.14535	0.883438	1.55934	5.15432	188.42	41.9459	0.0911367	22.7225	0.101371	11.6875	1.05857	13.1794	34.2523	21.2495	67.7445	20.0085	49.8824	28.0735	20.3815	34.5048
TCGA-B5-A3FD-01A	0.0827626	0.0304911	25.1281	10.2619	0.0159434	36.2064	6.156	5.38827	31.6158	112.595	16.6251	1.26054	308.452	99.6913	7.16316	0.0847882	99.8685	15.932	98.3178	8.5576	229.413	108.848	56.8161	19.5214	9.25365	18.9548	25.6426	53.3741	0.300024	5.80326	0.786701	3.59503	4.31257	105.419	7.79775	0.0673456	22.5378	0.101379	12.5336	0.652417	14.1299	55.7559	17.3189	53.8923	9.23586	52.4057	92.2339	19.1206	77.079
TCGA-AJ-A3NE-01A	0.0741762	0.0144625	22.2323	4.39149	0.00639165	10.5075	4.89288	5.34908	64.2912	57.785	20.6113	1.02604	135.856	72.8101	2.54329	0.0296012	71.0086	10.9691	112.145	6.10896	92.3715	76.3865	54.8891	16.6073	2.36517	13.6057	25.9345	38.2183	0.285401	3.95393	0.971444	0.488268	3.32544	46.8875	4.77132	0.0543633	13.5647	0.13985	20.0491	1.15923	15.8805	42.8908	5.43646	57.5157	12.9444	42.8596	126.62	5.28947	70.7821
TCGA-EY-A1GM-01A	1.00775	0.743662	344.937	130.23	0.136102	47.5832	2.63817	6.56384	160.061	244.802	36.287	3.22248	473.235	110.299	8.81421	0.196284	379.263	20.4226	88.2239	37.9197	499.918	263.128	102.403	20.9275	49.5473	34.6789	39.9239	250.683	1.75075	9.04044	1.09707	10.0841	8.83182	830.788	8.90305	0.77945	91.0427	0.498453	35.3058	1.15603	140.595	355.374	13.263	232.033	32.7606	94.2244	126.872	33.259	296.983
TCGA-EY-A547-01A	0.161217	0.035145	51.5302	12.4426	0.00870473	44.7184	2.98747	3.85753	18.4274	141.923	22.9946	0.794777	445.807	100.248	18.5841	0.125032	163.431	15.4598	127.413	7.10574	223.366	97.4569	94.4768	22.8816	14.0577	14.4236	25.7123	65.8836	0.167177	4.58327	0.681232	3.58531	3.28578	91.4003	8.45001	0.0532123	32.9339	0.0845543	9.9714	0.492641	24.7869	35.035	14.2912	57.4592	15.5922	59.184	162.795	19.0883	148.291
TCGA-AX-A3G7-01A	0.139166	0.0739063	47.6871	9.74298	0.02235	40.5639	13.446	5.98919	38.9672	107.259	27.6941	0.920331	131.735	83.3905	7.71629	0.0944217	132.51	14.5004	94.0489	10.0638	466.372	136.974	107.502	18.8906	11.1268	19.4987	47.729	48.7805	0.336825	9.10906	0.835387	1.93736	4.55401	168.556	8.80486	0.110924	33.2358	0.26014	21.1156	1.98763	18.5088	66.3776	15.9624	68.1829	28.1405	55.1593	133.776	14.2057	82.3684
TCGA-D1-A16X-01A	0.0389258	0.0182632	21.4743	5.47431	0.00901406	17.493	4.54324	3.64849	53.5847	59.7356	26.9595	1.22516	189.233	84.8341	4.40097	0.0491766	32.178	16.645	88.0795	8.56981	31.6603	68.3419	50.1349	18.7183	3.91316	32.7542	15.4896	26.2668	0.195722	2.83974	0.877496	1.06626	3.87721	83.0791	4.09806	0.0730696	29.4154	0.186639	10.9645	7.03726	6.32533	24.692	5.07188	99.4215	39.6893	28.5654	77.9674	14.7487	62.6619
TCGA-DI-A0WH-01A	0.0228292	0.00552194	8.19081	1.44613	0.00437422	25.3358	7.68912	2.49094	18.619	40.8303	18.1683	0.487482	237.242	99.7654	7.05893	0.0338167	70.7313	17.6288	110.415	3.1453	32.5408	66.7227	52.0251	21.2618	1.9445	24.8912	20.067	15.0993	0.129872	3.05662	0.851697	0.6364	2.51701	27.3776	7.51177	0.0150766	12.4825	0.0919433	8.36512	0.835858	2.86651	14.5773	6.57327	56.1219	15.3916	61.4875	67.148	18.0195	32.1505
TCGA-EY-A2OM-01A	0.20665	0.0778057	56.5762	27.3266	0.0210839	31.8723	10.4101	7.55029	63.9766	70.1719	27.0911	1.86776	168.396	78.1635	8.01675	0.0483102	104.158	9.76595	74.091	11.3585	101.51	120.885	53.2559	18.6178	6.86283	15.758	37.0058	137.329	0.412442	7.79443	0.891012	3.65411	4.56615	425.423	6.0435	0.244403	24.6337	0.268259	21.1958	0.995065	41.7113	103.454	12.6273	114.259	21.7958	69.227	117.457	13.8059	98.3344
TCGA-AJ-A2QM-01A	0.150793	0.0261111	25.8978	19.5793	0.0084489	22.8492	3.71657	8.22828	56.8573	56.9918	20.1016	1.74453	222.131	84.8474	5.06471	0.040951	128.037	14.1764	97.8249	10.4001	334.337	118.081	50.2931	15.37	6.17173	17.8691	23.2776	139.575	0.509173	3.55476	0.892004	4.09908	6.42659	194.026	10.4972	0.0274885	29.9427	0.182798	22.4406	0.885438	23.5455	113.022	11.4898	75.1952	12.131	61.8056	105.966	12.7431	113.609
TCGA-BG-A0MA-01A	0.0395818	0.0148832	16.1962	2.34706	0.00682299	35.5635	4.47057	2.7484	20.6577	62.9337	17.5259	1.16001	162.775	90.9588	8.23108	0.0256678	47.0996	11.591	85.2334	5.34287	32.8623	67.7529	37.4076	20.567	3.48353	15.618	20.5813	17.2159	0.112335	3.13673	0.767203	1.2658	2.69648	75.7676	3.10421	0.0414138	16.4766	0.0626118	8.7022	0.760795	6.3554	19.9957	7.44517	57.9347	11.8959	50.0377	71.0403	21.0638	53.1883
TCGA-AP-A0LH-01A	0.105464	0.0395462	22.5509	4.4229	0.0119027	20.4199	13.2176	4.15059	30.2015	96.0809	19.4612	1.16608	172.826	81.4076	5.63955	0.141508	88.5722	14.868	106.212	8.8705	281.672	199.256	62.0808	20.091	7.67951	15.5089	22.6111	29.5526	0.28515	6.43498	0.981768	1.26421	5.16226	66.9228	17.0473	0.0780332	10.5721	0.218406	15.5752	1.5989	18.6252	26.6754	7.13796	70.1172	17.0866	38.8301	160.516	11.6362	96.7489
TCGA-AJ-A2QO-01A	0.323662	0.021238	91.212	12.0791	0.0096624	24.3231	20.7376	5.28957	35.764	159.164	30.9377	1.58695	201.666	85.2152	4.4652	0.114887	155.438	13.2088	96.1398	8.81895	146.839	135.89	99.5467	22.9899	16.5015	15.9919	20.4071	40.1171	0.18165	5.42097	0.780062	3.49581	5.53783	165.03	7.31467	0.0699227	30.3337	0.201313	14.1447	1.67512	50.856	59.8385	9.49097	94.6506	34.2106	46.0463	254.994	8.97663	156.633
TCGA-D1-A17T-01A	0.0469998	0.0152458	20.1562	2.38208	0.00760271	27.4577	3.77082	3.67746	33.7833	68.4421	19.2576	0.927397	226.477	94.7403	5.5414	0.032326	40.3218	16.466	109.157	7.03542	63.7704	68.1086	52.3155	20.7758	2.8839	21.4746	14.0042	13.1559	0.119765	2.38434	0.858483	0.747583	2.99141	59.6371	3.04172	0.0431011	20.7449	0.0814352	9.52903	1.79134	6.29814	22.3369	6.4409	68.9789	16.0495	36.4412	73.2719	16.2035	48.5843
TCGA-AP-A056-01A	0.223777	0.0171355	45.8607	8.18316	0.00843722	28.4578	14.4114	5.28299	46.3595	106.435	20.8451	0.866668	168.729	76.5123	7.70666	0.0414079	106.049	9.81452	111.161	10.2318	80.8097	106.276	70.0382	20.6237	5.70445	15.1769	26.6062	38.6598	0.184568	5.53433	0.722384	1.56633	4.24456	77.4768	2.16179	0.078803	28.6937	0.138494	17.903	1.16813	37.5915	56.6951	4.94045	86.9356	17.8275	40.2431	191.059	12.0906	126.758
TCGA-BS-A0U7-01A	0.120238	0.0216082	20.5827	5.05298	0.0086204	16.7109	9.34825	4.61232	19.981	54.8782	20.2782	1.59375	118.113	78.1578	4.8897	0.0393577	63.9302	10.6028	74.2207	9.02875	38.7631	152.17	56.4867	18.5441	8.71958	13.1003	10.2339	37.4321	0.107714	2.63388	0.767917	1.81725	5.52595	59.7431	7.17057	0.0510155	25.6728	0.0854553	12.6415	2.95434	13.7728	41.8749	7.17111	78.1727	26.5384	37.7609	105.588	9.93221	56.998
TCGA-A5-AB3J-01A	0.0774168	0.0277704	16.6898	4.62503	0.010156	37.4051	8.53789	3.71535	20.982	42.3069	12.8284	1.74227	68.8676	74.5055	7.73205	0.0215571	51.8336	6.71514	62.5243	10.185	43.4432	132.407	40.9931	16.7692	3.73952	5.72268	13.4422	30.9631	0.11964	2.96929	0.674779	0.748206	3.36222	99.7473	5.63334	0.0753518	15.5293	0.0808702	16.5704	0.758559	9.22884	45.0329	5.74438	58.3353	9.22851	47.8118	52.3079	22.1527	42.4298
TCGA-B5-A0JX-01A	0.0495866	0.0131608	14.6573	2.27392	0.00674547	22.3825	5.05393	3.54687	38.3956	43.5074	22.386	0.588589	137.085	82.3955	5.19783	0.022261	42.3326	12.2458	99.0532	4.98641	66.9776	83.4483	33.1991	18.8825	5.086	15.1662	18.3503	21.8004	0.152196	3.27874	0.880508	0.921034	3.51854	49.3849	1.57582	0.0327889	24.2072	0.101979	12.4992	1.21501	6.21112	27.7089	4.77682	65.6379	15.9465	50.7234	81.6684	11.0547	63.3837
TCGA-QS-A5YQ-01A	0.0261476	0.00943103	11.875	1.39797	0.0057354	20.2355	6.08642	2.5531	20.003	57.7114	16.7123	0.817403	133.949	91.4408	5.15226	0.0361761	36.9659	12.6204	82.6679	4.65196	37.8351	64.3276	50.2473	22.3339	3.9796	15.2742	11.0319	8.36888	0.0800136	1.94742	0.688441	1.06031	2.48708	34.8925	2.45339	0.0241246	20.536	0.0403902	6.47474	1.5321	3.31587	11.4669	6.47518	49.026	14.578	34.3356	52.8857	10.2908	44.702
TCGA-AX-A062-01A	0.184842	0.0314341	49.4111	5.13275	0.0123938	41.4394	4.74469	4.772	44.5442	102.538	19.5524	1.11348	140.3	82.8947	8.04522	0.036553	113.784	9.16037	90.0389	8.47183	258.994	185.039	70.0712	18.3232	7.7487	8.95971	34.8946	42.1076	0.313127	7.76078	0.882393	1.08243	4.3011	174.491	6.54929	0.0879178	18.602	0.231777	22.058	0.134627	25.2741	56.0512	8.71059	84.7337	8.0855	68.5429	183.4	15.7003	96.9554
TCGA-BG-A0MC-01A	0.0368172	0.0226606	18.9012	4.08756	0.0129437	19.9201	5.38938	3.36288	28.112	71.486	21.498	1.50672	131.337	90.3113	4.48915	0.0565944	38.718	14.3829	84.196	10.6918	28.1011	76.0863	77.6579	22.4402	5.46231	21.4965	16.2194	12.0711	0.117521	3.34792	0.736847	0.837759	3.16802	76.2852	3.26897	0.0819358	36.4698	0.137866	9.63897	4.64659	4.14864	22.0025	6.15659	73.8574	36.5714	31.5336	65.5202	12.8681	55.473
TCGA-D1-A0ZN-01A	0.170139	0.0213373	32.9007	4.86797	0.00893918	19.5117	4.34292	4.32095	37.8519	67.7454	14.0955	1.5826	101.164	75.5433	3.80747	0.0318348	45.5361	7.89331	64.4891	9.05309	51.2623	125.309	46.0073	15.2952	2.73092	7.66778	10.595	31.9646	0.15088	2.91218	0.794007	0.605046	4.50329	116.938	7.47148	0.0696824	12.6316	0.110851	15.2613	0.82784	23.9448	47.5005	5.17033	75.3361	9.13832	35.7629	101.297	12.5133	76.3847
TCGA-EY-A4KR-01A	0.181206	0.0347678	27.5911	6.39289	0.0105257	16.0574	9.42073	6.18976	56.1666	83.4097	29.9156	0.538245	128.859	82.603	3.33101	0.0236346	111.478	14.1765	121.281	8.88285	315.493	130.54	73.1731	20.7974	7.6769	22.8295	39.6972	51.1072	0.400261	5.08742	0.810198	1.43373	3.32191	96.5307	0.204752	0.0510997	34.5337	0.120828	26.3033	1.91678	29.8857	85.4561	6.90407	102.327	26.16	48.9715	69.6158	8.01208	87.7435
TCGA-A5-A7WK-01A	0.166805	0.098968	39.9186	17.0755	0.0187546	26.1772	6.81415	6.95161	71.9403	84.2511	25.1099	1.12517	239.825	88.294	6.57143	0.0727159	160.044	16.1902	113.899	12.6304	647.144	222.442	106.398	16.9372	15.7116	15.7299	34.7636	151.683	0.708531	8.05452	0.840782	2.33876	4.63489	218.269	5.9355	0.215832	40.373	0.26357	31.8708	0.994106	26.5482	86.1617	11.4775	114.956	18.5716	56.2028	302.241	12.4611	120.823
TCGA-EY-A3L3-01A	0.110468	0.0282254	23.547	16.1238	0.0156793	25.475	6.51357	3.57487	50.6983	86.4397	22.9575	1.63952	209.661	109.607	7.45228	0.245033	277.615	14.7615	82.0614	6.29714	618.455	200.111	66.9511	22.819	8.38117	17.5564	35.643	118.236	0.827573	11.3224	0.935549	5.45908	4.69846	424.127	21.3916	0.0363489	46.5529	0.166352	18.5964	0.228546	13.6231	66.9987	16.8744	105.763	10.6524	103.37	58.3384	14.5489	70.1356
TCGA-AJ-A3BH-01A	0.390615	0.0666533	124.733	12.4979	0.0194031	17.1665	8.81088	7.89482	106.822	184.864	23.9244	0.885787	133.754	81.9503	3.91438	0.0401527	126.552	11.5861	115.254	11.3746	159.106	317.5	178.178	19.961	20.7754	13.1919	64.8566	68.5165	0.484669	6.98771	0.958271	0.644619	5.03223	244.293	2.30297	0.266357	39.5636	0.527286	62.5444	1.09516	90.3344	109.333	7.22209	186.02	18.2195	54.0938	145.916	7.53064	152.32
TCGA-AJ-A3IA-01A	0.399957	0.067813	40.3014	23.4768	0.0258266	31.5567	6.20895	7.58909	33.6766	73.5557	26.6802	1.04611	216.169	82.8167	10.2834	0.0364721	130.726	12.7418	98.8686	11.1261	311.985	228.173	38.9544	17.3297	19.3857	17.0727	36.3131	168.894	0.480327	6.97054	0.837549	2.55635	5.30007	555.272	1.91089	0.119567	41.8859	0.138303	29.1942	1.04052	41.0328	135.803	13.4887	96.2234	20.6877	46.8731	140.817	17.5502	118.56
TCGA-EO-A22S-01A	0.0934171	0.00609454	29.0085	3.281	0.00378924	19.1527	6.04692	4.16715	27.564	67.324	21.6282	0.90238	299.789	89.051	3.45537	0.0408791	78.4012	11.9549	109.771	3.64032	62.9469	97.9477	50.5532	18.5326	3.77619	11.4424	16.9009	31.4489	0.154883	3.23447	0.858745	1.32997	4.28444	65.6056	7.4751	0.0207633	15.1512	0.0965684	9.73001	0.246044	18.542	23.6392	9.46365	51.1362	10.5723	51.7041	143.972	8.90226	105.889
TCGA-B5-A0JU-01B	0.0715658	0.0186358	22.7314	5.69983	0.00881953	22.1423	7.79777	4.11654	45.427	81.4051	27.3856	1.65216	213.128	88.0941	4.33139	0.0395311	76.4408	12.6843	96.2502	6.3557	89.1934	115.737	51.0607	19.0117	5.04032	13.6535	16.0605	35.7165	0.204607	3.38863	0.957401	1.26152	3.92588	101.877	8.38312	0.0572152	16.2063	0.114069	13.4608	0.728059	13.0179	33.4275	8.82362	74.9566	17.0086	59.3506	112.158	12.4088	97.9653
TCGA-D1-A16B-01A	0.105899	0.0161689	28.5081	5.09384	0.00784232	20.0413	3.5166	4.05279	53.9294	65.2763	17.1641	1.33415	126.207	77.4201	3.72095	0.0255751	40.3458	9.77692	85.4137	7.00546	66.1407	93.4837	44.2593	17.3765	2.36253	12.0688	18.2935	27.235	0.173691	3.82312	0.850886	0.602616	3.22835	106.353	2.58059	0.0498256	19.5241	0.112072	15.5557	0.898382	16.2882	40.6361	4.90339	90.1073	10.3412	40.5349	121.664	12.3954	67.4529
TCGA-AX-A3FX-01A	0.0510262	0.0311497	20.3412	6.85155	0.0196264	43.2349	4.5399	5.04128	20.0724	99.9851	19.5934	0.874726	189.185	92.9448	12.9282	0.0683405	165.486	11.9633	76.7923	6.31696	130.943	116.658	75.512	20.2824	11.0515	14.9377	21.2816	46.3156	0.253519	3.91255	0.768824	4.82933	3.87813	72.5449	8.88354	0.0743858	18.4415	0.0645715	12.286	0.660461	8.64997	37.6115	19.3611	56.1549	15.048	68.4178	82.6193	22.4784	45.5417
TCGA-AX-A1CF-01A	0.267635	0.244678	80.3297	38.2534	0.0304787	35.4879	10.276	13.6903	48.0384	101.548	28.0129	4.35051	441.061	82.943	8.66812	0.279845	172.178	12.3598	95.7818	32.5429	630.185	126.869	93.3581	17.329	38.4233	16.0123	46.9055	217.893	0.618719	10.8069	0.879735	11.5567	11.4271	228.445	12.3173	0.266451	55.8372	0.240643	21.0987	1.93642	36.0522	156.965	31.5841	50.8706	30.4573	49.5706	143.78	17.7767	173.734
TCGA-A5-A0GA-01A	0.0658627	0.00872946	14.5831	4.06551	0.00464472	16.2885	10.2521	4.62622	40.1198	43.9274	18.2487	0.879351	202.902	86.7101	3.72424	0.0468326	74.7506	15.9739	119.519	5.17189	69.308	109.345	58.1787	19.087	3.2016	18.8859	25.2786	34.0431	0.174007	5.26018	0.844326	0.892037	4.89477	48.6682	10.7469	0.025459	19.633	0.0989256	14.6745	1.50872	10.0368	33.4674	5.92533	62.762	16.3669	43.9813	83.2301	9.17894	56.7636
TCGA-SJ-A6ZJ-01A	0.0322369	0.00973407	14.1692	1.96633	0.00509292	30.313	7.49573	2.49577	19.474	62.0362	17.2941	0.88443	198.056	96.99	7.20183	0.0275317	54.4862	13.6064	103.097	4.59881	39.333	70.0931	51.4814	22.7879	3.46755	14.4828	12.6386	9.14531	0.0683289	2.06049	0.712123	1.38178	2.57889	57.0628	3.47546	0.0239399	24.6987	0.0464985	7.10515	0.849734	3.79992	16.8883	6.05614	51.2816	12.4454	44.4173	61.0726	15.1523	49.515
TCGA-AX-A3FT-01A	0.0373944	0.0174317	12.9955	1.64263	0.0084671	19.9126	5.69407	4.45587	25.8722	59.2817	17.5335	0.423319	113.536	82.1411	5.06954	0.0201049	81.4573	11.2224	112.317	6.88656	62.8589	90.2229	80.6157	20.711	3.52473	12.2626	24.7761	22.3913	0.130148	2.65233	0.726663	0.48004	2.8478	27.8336	0.809575	0.0653505	15.0682	0.0929091	18.6809	0.76846	7.47741	16.4482	6.45661	78.9456	12.4056	43.9214	28.8404	8.17875	42.372
TCGA-AP-A0LD-01A	0.0391314	0.0139568	12.3944	3.62003	0.00701442	53.3293	6.60847	3.5775	42.5734	47.9082	22.2489	0.748128	406.459	103.279	11.9877	0.0386571	91.5255	17.9446	139.767	6.876	70.1742	73.3853	82.3922	21.2434	4.18598	27.5311	24.8096	22.7944	0.125085	4.26651	0.901825	1.18222	3.34702	45.2099	8.09928	0.0402992	32.1044	0.101378	14.6877	1.07172	4.65	22.8932	10.705	76.342	16.23	47.2237	64.1461	27.3623	42.8671
TCGA-AJ-A3OL-01A	0.0485167	0.0167421	13.7193	2.99677	0.00692699	32.4572	5.41088	5.95029	35.1739	33.0974	20.83	0.733892	342.129	102.861	5.8132	0.0442834	151.015	15.606	103.912	4.27834	109.844	110.993	41.396	18.7057	4.53639	15.3202	20.5823	51.81	0.17719	4.14513	0.998152	3.02368	5.07599	87.2451	9.86502	0.0295706	21.5153	0.0938652	15.8935	0.232697	7.07624	32.6781	12.2752	55.4112	9.65175	75.4305	114.725	14.5427	46.2224
TCGA-AP-A052-01A	0.0759851	0.0543424	23.3898	14.3279	0.0165698	47.7493	5.61043	6.42753	80.176	74.8274	29.3139	1.17428	271.525	90.5187	11.7994	0.0396061	120.103	17.4341	138.617	13.1034	553.256	140.855	89.6036	20.2819	6.67941	32.5496	47.6108	98.859	0.27062	6.28899	0.837816	3.19152	3.44504	163.803	3.23068	0.11327	49.705	0.136967	22.3335	2.20819	9.57033	78.4732	10.325	98.3913	25.1078	62.6833	129.081	19.8656	91.2749
TCGA-D1-A15X-01A	0.043808	0.0217895	34.5207	4.77054	0.00898221	8.00804	6.59837	6.35493	79.6542	77.8993	32.2853	0.570131	143.229	77.65	2.94185	0.057942	81.3046	14.6565	147.309	7.27597	82.9143	110.37	134.511	19.2496	5.94413	19.3429	66.8852	47.8359	0.379296	5.96298	0.963153	0.32007	3.69539	37.1916	2.03929	0.111866	14.771	0.289526	24.5677	3.26123	10.7559	24.2139	7.1243	103.469	35.9687	36.4968	98.5387	3.25043	86.6576
TCGA-EY-A1GW-01A	0.126614	0.0906859	42.6838	13.2396	0.0254173	27.6674	9.79791	3.74459	19.543	133.265	27.1886	2.76489	167.625	87.3023	7.54176	0.118841	113.197	10.8761	59.438	9.82547	195.523	125.356	107.677	21.6507	31.8276	12.8377	12.5177	52.3977	0.182545	7.22732	0.689929	2.80005	5.29958	251.817	17.3336	0.144584	34.6045	0.125164	13.0856	1.64229	14.0581	61.499	18.5859	66.1149	34.6721	43.9169	89.9529	13.7393	121.162
TCGA-B5-A3FB-01A	0.0302199	0.00630303	10.735	1.2961	0.00385274	12.6979	3.39858	2.18642	14.2735	35.91	21.6069	0.626389	158.426	95.2857	2.82052	0.0366427	40.7646	16.5301	108.388	2.50295	32.9957	67.8411	31.4261	21.4798	2.55125	17.2257	15.8833	19.5044	0.112119	3.0449	0.847914	1.07037	2.96349	49.0105	4.30301	0.0125984	14.7428	0.0694371	4.91893	0.660121	5.29807	15.5831	4.39104	38.1578	13.927	52.2075	82.2636	6.60448	47.5753
TCGA-EY-A72D-01A	0.21844	0.036136	70.9455	16.7866	0.0193206	35.9264	8.72888	5.57321	56.8756	184.632	28.6903	0.742142	335.707	94.2745	9.10585	0.111282	124.989	14.2359	100.881	8.26034	425.218	274.679	110.693	20.6289	23.9168	14.629	52.9402	86.493	0.775549	9.85699	1.01981	1.67758	7.74566	271.673	14.812	0.132468	37.8313	0.262793	20.7608	0.510071	54.803	95.3208	6.63536	91.2063	22.2706	67.5623	495.891	13.5236	214.507
TCGA-B5-A11V-01A	0.0896233	0.0173174	40.2062	3.38667	0.00770486	25.6537	2.37443	2.73388	37.5108	77.725	16.9424	1.41345	174.958	86.539	5.07384	0.0324478	46.8644	10.7122	77.297	6.8762	40.2372	92.1699	55.2264	19.5354	3.71978	12.3026	14.687	15.8727	0.118117	2.66257	0.849244	0.703618	3.35764	82.9602	4.09124	0.0496039	21.1828	0.102371	11.1088	0.538797	16.086	23.0658	4.85777	64.8121	12.1245	48.9219	102.023	15.9786	80.7604
TCGA-EY-A2OP-01A	0.0802375	0.015137	14.0083	2.40044	0.00716799	20.3726	6.30087	5.27214	44.1271	59.1619	24.5404	0.581368	317.542	93.8812	7.12898	0.0448047	84.918	18.9188	149.64	3.49514	73.385	125.134	50.5672	19.8587	7.76973	17.6013	22.8052	38.9542	0.196816	4.2978	1.03278	1.17482	3.84355	60.9721	13.6149	0.0347843	18.8589	0.0979351	11.1609	0.615824	14.5754	32.176	7.38091	56.3519	13.1351	67.5776	117.125	10.8702	91.5779
TCGA-BS-A0TD-01A	0.0476379	0.0201072	19.3263	2.86506	0.0103451	19.4663	6.29004	4.99352	41.2696	73.8258	22.3964	1.10967	181.331	91.9826	4.30684	0.0489941	58.1217	16.8871	119.213	8.64347	56.8327	101.699	89.6364	21.4001	6.81081	20.9197	25.0503	20.6503	0.145747	3.83801	0.847929	0.843305	4.48464	77.3863	3.46547	0.0807596	32.6911	0.110929	13.3719	2.48312	5.68908	26.1197	7.94145	88.0674	25.4708	37.7224	116.916	10.1532	71.7895
TCGA-B5-A11J-01A	0.089758	0.0166064	30.8488	3.32923	0.00849535	17.727	9.01063	5.2631	38.6731	66.6167	29.738	1.23413	162.413	85.9299	3.67318	0.0533077	62.8165	14.6583	100.469	5.6022	76.1953	101.323	62.0037	21.7166	7.07255	18.5773	17.9796	37.6937	0.168394	3.53177	0.887771	1.84454	4.39478	101.055	7.9115	0.0466402	22.4214	0.138564	11.2131	1.59025	13.3414	35.727	6.76525	57.4755	24.6153	50.7545	130.882	8.8923	89.2922
TCGA-BG-A0MK-01A	0.158138	0.0163205	69.8042	6.04315	0.00993591	20.3312	12.3465	4.00682	30.8632	101.847	19.9148	1.64344	111.173	86.9678	4.09355	0.0452025	58.9455	11.6575	73.9504	7.43491	78.678	124.25	83.0986	21.6633	9.23522	13.8341	12.9505	20.3294	0.0846226	2.25643	0.764814	1.66504	4.50793	108.935	4.39248	0.0414224	37.6504	0.101367	12.8686	2.44409	17.9047	48.866	5.30823	77.1482	22.8889	42.9434	183.236	11.3491	80.0242
TCGA-D1-A17B-01A	0.0463371	0.0179239	21.4507	7.77077	0.00973384	18.1834	5.26326	4.11852	59.3541	53.686	20.7989	1.31935	114.581	76.0222	4.77403	0.0391714	25.3217	11.6899	68.4403	9.48532	28.0188	78.8516	44.3722	17.343	3.13622	21.4981	14.3798	28.823	0.180871	2.88615	0.832119	0.701814	4.03161	86.8744	4.73558	0.107098	22.701	0.166593	12.0634	8.49817	8.75947	30.0034	3.7095	108.328	38.9169	24.112	76.0028	15.6044	55.1026
TCGA-AX-A3G3-01A	0.223873	0.289511	49.3067	33.8181	0.0416373	35.6724	16.9329	13.283	75.9995	163.279	28.9493	0.912125	222.205	83.8283	13.4639	0.0901802	162.589	15.2848	131.04	19.5595	616.314	206.241	95.8805	19.1365	19.6513	25.6035	89.3601	125.981	1.62207	16.0018	0.770706	3.04039	3.75453	174.747	2.80025	0.272025	55.8386	0.249496	33.131	4.20994	39.0445	186.908	13.5066	78.3385	32.7187	45.9152	130.756	14.1383	136.196
TCGA-FI-A2D0-01A	0.0854733	0.0224004	45.6676	6.31132	0.0091816	23.7548	9.25787	7.47429	76.9244	71.33	26.8135	0.79075	225.476	86.1106	6.40888	0.0390593	102.669	13.5653	137.958	6.57427	254.788	106.778	80.8493	18.5645	6.47776	20.4029	59.995	98.9631	0.380447	6.60064	1.05552	0.924818	4.60403	123.448	2.93049	0.073757	20.3609	0.317581	34.8271	1.01345	14.5089	71.7277	6.33946	97.9117	16.953	68.3837	144.808	13.3657	88.4912
TCGA-BG-A0YU-01A	0.0635308	0.00936245	23.8558	2.35787	0.00619485	16.6604	3.21754	1.92744	14.6867	53.2964	19.8121	1.45887	114.883	92.1681	3.3165	0.0319147	50.1503	10.9637	64.9485	4.04562	38.2166	83.7797	36.7747	21.6456	5.19415	10.5049	8.56091	14.1138	0.0904232	2.16395	0.795724	1.79844	2.89366	135.858	6.16869	0.0224512	23.4182	0.0776187	6.30039	0.640148	7.91019	21.2811	4.91202	48.4059	15.3137	55.6918	55.7387	10.3383	58.4925
TCGA-AJ-A3EK-01A	0.221815	0.00866471	42.0974	3.6376	0.00502092	20.3269	3.9952	3.45393	13.6176	69.0853	14.7137	0.66722	108.636	71.9594	4.1052	0.0256848	80.6064	8.21874	83.142	4.83989	89.0548	149.74	32.9093	17.643	3.60755	7.59573	11.4044	25.6955	0.11914	2.56794	0.711987	2.08296	5.49217	69.4967	3.76487	0.0213984	13.3507	0.0832486	10.0854	0.620003	36.7011	30.0478	5.14058	48.5876	9.42639	35.0621	145.415	8.78643	78.6913
TCGA-B5-A11F-01A	0.0940659	0.012495	28.326	3.16368	0.00706335	30.601	4.84191	2.98595	42.3068	75.2363	20.4371	1.50736	192.769	90.721	6.473	0.0236142	40.8432	12.4078	104.323	5.55204	63.707	108.308	47.3863	21.3028	4.24901	13.0441	20.4021	17.8566	0.114377	3.38386	0.86731	0.915169	3.11231	168.896	3.27594	0.0400615	25.1501	0.091664	12.717	0.629846	13.3513	35.4607	5.21676	97.4348	12.4602	52.4752	135.357	19.5486	75.8435
TCGA-AX-A06L-01A	0.0529039	0.0137844	15.7954	2.02044	0.00969008	28.2582	2.77389	3.18719	18.7524	43.2532	14.3396	0.767133	106.714	83.9284	5.51199	0.0228229	39.8994	10.2612	74.9639	5.61027	32.8225	78.7047	39.6452	17.874	2.841	12.7467	11.4016	15.3817	0.110613	2.16139	0.72708	1.25275	2.97598	73.3595	2.70584	0.034514	17.4795	0.0659275	9.50697	1.2794	6.11574	23.7669	7.50177	64.1977	10.1283	36.5511	40.6696	15.5502	34.7651
TCGA-EO-A3AY-01A	0.0179834	0.0111073	5.816	1.75975	0.00493942	14.5371	10.0764	4.20231	37.1306	46.615	21.702	0.405641	253.099	86.8694	6.47064	0.0415821	57.2045	16.1242	170.46	6.05906	35.2758	60.3762	82.701	22.232	2.53373	26.6088	22.0998	12.4657	0.0865015	4.1411	0.69079	0.884701	2.16674	20.0633	2.86312	0.038608	26.4975	0.0520775	8.01591	3.12281	2.06681	12.1028	5.99816	55.6452	24.7368	27.3258	104.704	6.81584	41.3057
TCGA-A5-A0GG-01A	0.0716401	0.0162653	16.4481	4.90869	0.00946469	37.3858	4.81281	4.22259	25.1409	51.0781	16.2714	1.02168	170.474	87.081	9.3517	0.0434197	68.5083	12.581	98.0483	7.13983	58.8088	108.496	34.3607	19.023	5.80617	13.1753	14.4627	31.0728	0.142834	3.64632	0.702806	2.81919	3.60901	78.661	5.1836	0.0471045	27.801	0.0819032	10.8976	1.18523	9.69141	35.7755	7.10142	52.8558	10.3236	43.7987	67.6347	18.6256	47.8107
TCGA-A5-A0GN-01A	0.0430009	0.0298996	10.6202	3.10235	0.013066	34.3337	9.12685	3.44179	28.1285	65.5952	15.5174	1.18429	75.6997	78.273	8.38021	0.0366369	79.396	9.54632	65.0346	9.43351	29.0165	119.636	70.3238	17.5436	4.59168	9.17213	11.8856	18.1994	0.11926	2.9178	0.707346	0.369133	3.42827	51.9796	14.0859	0.0974867	16.1935	0.0956674	14.5627	1.59833	5.71648	24.1299	7.02325	100.759	17.5963	37.4063	45.0632	18.4667	42.1653
TCGA-BG-A220-01A	0.127967	0.0200171	35.2834	6.19877	0.0097679	25.2417	7.91373	5.08822	41.3877	80.0199	22.8082	1.1446	246.696	88.566	5.8409	0.0499611	136.714	12.6687	115.053	6.22342	152.308	120.546	53.6563	20.0567	8.44718	13.9158	33.2115	63.7227	0.349099	7.073	0.960282	1.77324	5.43913	136.76	4.71544	0.0551292	19.1301	0.149062	15.8943	0.317594	25.511	52.9025	9.73005	73.8058	11.9812	73.4939	100.471	13.6757	102.512
TCGA-D1-A1NY-01A	0.100774	0.019812	31.166	5.19021	0.00840544	21.5406	7.20594	5.7476	60.2803	64.715	24.6779	0.924659	227.17	80.8233	4.27176	0.0319865	77.6083	11.9496	115.07	7.69796	73.6048	101.17	52.9643	17.9065	4.70536	17.51	23.5559	48.4501	0.205474	3.36428	0.904593	1.52077	4.23313	106.141	3.34806	0.0457287	20.0576	0.149885	21.7584	1.12462	18.9414	58.8395	6.80771	90.0164	16.1784	46.907	119.647	11.3049	83.1835
TCGA-AP-A059-01A	0.0332694	0.00936879	8.94007	1.05848	0.00551693	21.1565	5.67531	3.96598	23.6415	45.723	15.6428	0.277546	90.2854	77.3472	6.18037	0.0280868	39.7748	12.4257	124.626	3.25309	151.664	100.727	39.423	19.695	1.80316	15.1503	21.4248	17.8785	0.0927689	3.63753	0.747738	0.939242	3.15654	20.9835	1.61446	0.0353422	13.3945	0.0770964	10.5559	2.3429	5.88128	16.2701	3.93777	47.9564	11.6106	36.0013	57.0793	8.28921	39.3933
TCGA-FI-A2F8-01A	0.221991	0.117675	31.695	26.0778	0.0271193	39.7652	6.39495	5.76241	72.6079	84.9662	25.347	1.87592	260.947	87.3007	9.61412	0.0662067	135.245	15.4039	107.483	16.318	485.927	189.517	101.58	18.5481	21.1699	23.2077	37.211	98.0704	0.389059	5.97009	0.898077	3.45055	5.78259	295.628	5.39568	0.172637	41.8767	0.162291	26.8324	2.02027	34.0334	124.824	13.6583	103.656	25.6242	59.6213	171.094	24.5245	112.973
TCGA-AX-A06H-01A	0.0458647	0.0142528	16.1001	2.50632	0.00753324	33.3598	6.38134	3.53612	20.3217	53.1331	15.2715	0.66811	83.0813	69.8379	6.69593	0.0200745	46.9897	7.35773	70.3331	5.11434	70.413	74.5145	45.4116	18.3857	2.66127	9.36101	11.6257	17.0246	0.108397	3.99923	0.654598	1.12415	2.54782	52.7436	2.45987	0.0598774	18.5075	0.0892101	12.4846	1.69769	6.40207	23.5611	7.74735	65.4316	12.6227	35.787	59.6941	12.274	46.8717
TCGA-AP-A0L9-01A	0.341125	0.048043	35.3175	22.6425	0.017075	37.1532	2.87615	6.65719	85.7306	87.1944	31.7545	0.652845	461.5	98.9745	12.7272	0.0667082	98.0097	19.07	118.591	6.30167	510.025	150.565	70.8603	20.182	30.5142	31.0475	46.9381	123.882	0.731902	8.54365	0.958111	5.1348	4.54776	424.342	4.60903	0.065403	46.6717	0.203993	24.5819	0.881985	50.0462	128.789	10.3039	67.9842	18.228	74.8415	120.712	14.1591	121.924
TCGA-A5-A7WJ-01A	0.10017	0.0193306	14.1667	2.29985	0.00775193	17.6114	6.18304	5.53905	30.5016	45.1668	14.2951	1.42166	240.597	85.3923	4.25784	0.0540264	90.1499	12.0073	94.2338	6.20127	81.1149	178.904	39.8018	16.4603	6.16917	8.57036	10.699	39.7985	0.160773	2.82899	0.89152	1.36071	5.65067	55.571	23.7831	0.0510856	13.8323	0.066205	11.9048	0.500873	14.5173	29.5501	11.2214	51.2071	7.77288	38.235	77.3532	10.8614	52.0408
TCGA-AX-A1CI-01A	0.0444365	0.027945	18.9668	2.81944	0.0117667	22.8468	3.65617	3.03647	23.4004	75.8903	15.7185	2.42006	128.289	88.5567	4.8648	0.048481	69.1902	12.12	68.1219	9.32559	43.7298	116.268	59.079	17.505	5.29648	10.0658	8.04368	22.3889	0.147441	1.86133	0.780596	0.992519	3.69258	104.685	15.3809	0.0579181	17.8713	0.0848619	9.60571	0.726306	5.71793	22.4064	10.7848	67.2662	12.4377	40.8319	46.507	16.0811	40.8569
TCGA-D1-A1NU-01A	0.140194	0.0381761	33.2314	12.875	0.021029	34.983	3.77761	5.69493	67.2895	70.4852	24.4959	1.40581	278.378	88.2372	12.013	0.0800707	145.595	15.1617	113.733	9.22186	767.006	122.26	74.6299	17.7543	11.9537	18.1351	70.3692	120.356	0.525433	11.1583	0.891522	3.40411	2.92324	217.406	7.78916	0.100875	36.0848	0.167482	19.296	0.881694	23.2346	134.94	13.463	71.3584	20.4641	49.1363	195.031	14.9979	123.3
TCGA-H5-A2HR-01A	0.0401616	0.0197875	9.64875	2.80818	0.00920399	23.5661	16.7559	3.3214	24.7775	90.2938	23.3229	0.592763	280.242	100.361	6.54791	0.118836	109.94	19.2275	158.641	7.09464	172.004	75.9329	132.184	24.4245	2.84593	25.4815	41.1114	10.3601	0.178795	6.73335	0.706602	1.10569	1.70021	37.9811	10.4457	0.0392532	28.3442	0.0790755	8.84112	1.47597	4.80599	20.3062	8.28141	42.1681	24.6073	41.9244	67.9528	10.0602	51.0006
TCGA-AX-A1CR-01A	0.141502	0.420876	52.247	28.8283	0.084348	47.6273	9.93785	8.86512	77.0051	234.741	34.973	1.76454	175.01	96.5766	12.7849	0.122376	261.615	15.8307	89.0531	21.8314	509.523	177.697	145.034	22.3027	16.1543	25.33	49.8478	154.403	0.503388	7.55704	0.826027	3.48049	4.16805	434.739	5.96221	0.761603	44.2958	0.329344	35.422	1.42058	18.3191	97.1712	23.5657	161.228	36.8908	85.545	82.8659	27.2882	102.318
TCGA-DI-A1NO-01A	0.171714	0.0277734	25.629	12.5444	0.010637	41.4631	2.61309	3.04339	24.0245	58.5206	28.4309	1.17558	342.408	97.3247	9.88965	0.0527365	154.961	15.9686	105.69	6.32978	771.166	85.6034	56.4971	19.0005	12.8158	24.8119	25.6769	81.5506	0.539358	7.36069	0.910605	3.51228	3.83113	361.775	6.8615	0.0309237	26.5793	0.184181	13.3199	0.353838	23.4797	138.83	16.1658	59.8687	18.1666	82.4402	82.7385	18.4716	106.427
TCGA-E6-A8L9-01A	0.095141	0.0245751	18.5031	9.1029	0.0148041	41.8609	3.7933	3.14457	58.2943	47.6924	15.8866	0.636853	153.829	93.1471	11.4279	0.0438818	51.098	13.2854	81.5977	4.5946	187.992	93.754	44.7773	18.9443	13.4194	17.1319	31.8257	39.1096	0.147143	5.40129	0.816242	1.6264	3.55591	156.905	9.30735	0.0649292	37.388	0.123904	17.0233	0.68962	11.3993	86.8146	7.25525	83.4166	10.741	56.0381	96.5183	19.9075	77.0205
TCGA-A5-A0G9-01A	0.0830105	0.0282325	18.1282	8.82041	0.0109188	26.4731	17.4925	5.31857	58.7198	84.0422	20.2798	2.15852	205.019	90.4606	7.05642	0.088404	81.7261	16.9374	94.3835	14.5529	67.4243	147.383	82.6999	20.3489	10.0916	23.118	14.9199	32.8054	0.153943	3.66286	0.760219	1.68632	5.8088	108.285	14.4413	0.084447	38.9673	0.0987222	14.3401	3.22279	11.8532	39.7809	8.01438	103.885	25.6758	33.4252	129.09	17.4026	80.6545
TCGA-DF-A2KZ-01A	0.0560712	0.0150607	14.6693	4.09786	0.00588	21.9153	17.1348	5.93142	40.4597	54.8688	18.5787	1.19868	136.269	78.1828	3.88481	0.0250654	58.1167	11.1957	89.595	13.0776	26.9986	82.6992	71.5201	19.981	6.12711	17.9375	13.2246	28.4488	0.104983	2.14062	0.695163	0.466738	3.46861	42.1919	3.14737	0.0433302	23.919	0.0596742	17.7473	2.89565	8.73969	29.2779	8.68819	108.383	21.5903	29.7822	93.5177	11.2675	55.3792
TCGA-BG-A2L7-01A	0.098569	0.0250393	38.4329	6.78997	0.0141257	34.579	5.75561	6.22088	63.9348	56.416	21.533	1.2108	113.627	84.4268	7.84246	0.026946	53.4563	11.0951	77.3958	7.229	115.345	138.285	44.2252	18.8749	4.35821	16.1291	24.5079	61.2749	0.185292	4.00072	0.823196	2.6368	3.64905	176.247	2.69004	0.0923849	16.0624	0.128494	16.2151	1.46836	15.2915	55.2431	7.48822	93.5884	14.4372	48.1381	101.88	15.8053	69.2261
TCGA-B5-A1MZ-01A	0.0473545	0.0170842	10.9956	2.22098	0.00734984	23.2492	13.7484	3.84335	35.1257	51.7155	18.8274	1.5648	77.6348	75.5822	6.87719	0.0308073	57.8758	9.14969	65.3981	5.46071	34.9034	137.606	44.5467	18.4083	8.67393	10.5856	18.6588	34.2461	0.14034	3.3917	0.704894	0.737435	3.68132	66.2761	4.99233	0.0445935	15.2431	0.0870572	15.4751	1.4992	6.80001	24.6147	10.1326	96.552	14.572	47.0341	109.333	11.2758	58.5694
TCGA-B5-A1MR-01A	0.0411326	0.0079627	7.3409	1.7863	0.00686357	32.0066	5.0529	3.88652	19.0039	47.1924	11.5402	0.295585	76.0726	71.1212	10.274	0.01947	48.8782	7.38869	80.6114	3.29921	55.2959	76.5985	47.2052	18.7916	3.585	9.48159	15.7102	17.7822	0.129422	3.27349	0.596496	0.862913	2.50399	29.0359	1.37252	0.056088	16.6621	0.0669756	10.8863	1.7669	8.72753	15.1602	3.76518	66.5356	11.5074	29.8227	30.3743	14.3912	47.4437
TCGA-D1-A176-01A	0.149338	0.0288275	32.7209	7.69392	0.013324	21.1889	13.8123	5.53722	60.4904	87.283	19.6098	2.04958	220.658	90.0682	5.11054	0.0786961	68.7676	16.4946	88.9028	11.2809	81.3286	157.168	68.9806	18.7937	13.0947	19.1957	12.1364	32.7806	0.164596	3.00203	0.859848	1.08254	5.08434	95.2974	17.7058	0.0960851	26.438	0.115214	14.1838	3.31269	20.1188	37.9737	7.32577	91.9633	22.5304	31.176	124.463	15.5377	91.6599
TCGA-B5-A1MU-01A	0.0431016	0.0160798	7.75003	3.86159	0.00654364	29.2355	3.4038	3.66788	34.2846	27.7413	17.2409	0.535906	125.973	76.2807	9.52691	0.0131308	39.1006	9.34528	106.433	5.4464	70.6738	89.2897	22.2606	16.3596	1.99004	15.4487	33.5768	39.4681	0.165583	5.25728	0.797213	1.24448	3.50635	74.0197	1.17938	0.0283463	25.2994	0.09846	15.8981	1.1289	6.7013	42.0317	4.37755	82.4384	13.2611	54.412	71.1615	14.7887	39.2117
TCGA-AX-A3G6-01A	0.0390071	0.00756343	5.68561	2.69272	0.00353205	18.4053	2.52089	3.3988	22.5122	42.7435	18.7804	0.394697	248.962	92.5429	4.16251	0.0322321	79.5573	17.582	108.715	2.20554	276.774	64.8703	36.0249	15.3414	1.95286	20.5118	15.7341	45.6188	0.200915	2.72841	0.835949	1.25335	2.99267	34.1792	8.29707	0.00909668	10.5721	0.0662161	8.43595	0.809188	5.12101	32.3067	12.8083	52.2168	10.2272	44.9887	60.4215	8.1225	41.767
TCGA-BG-A0MG-01A	0.0254707	0.0133338	11.7857	1.20061	0.00567576	22.0338	7.49043	2.97397	38.9552	61.2162	28.7014	0.775219	236.639	91.2111	5.3272	0.0435909	58.6376	17.1953	130.126	4.52336	46.8033	72.7991	56.5744	21.685	2.86698	19.7996	29.758	21.3843	0.177837	3.86458	0.980066	1.01892	3.72323	50.2117	2.64494	0.0373266	20.2555	0.160875	9.58123	1.52227	4.18435	14.5548	6.17202	71.9895	20.9533	54.5896	122.813	9.81841	63.5232
TCGA-E6-A1LX-01A	0.122895	0.00744415	25.6254	2.82014	0.00392978	19.7575	6.84137	3.13802	17.0016	71.4843	16.6516	0.785822	257.574	91.0512	3.7464	0.0439419	81.7702	13.5629	117.169	3.76402	92.2794	97.0013	48.6671	19.6598	6.0787	12.4785	10.95	14.7302	0.0921964	2.08117	0.815082	1.72022	3.92414	57.0747	6.15517	0.0167907	14.3352	0.0668852	7.62817	0.542799	18.5779	23.4392	5.92229	43.6126	11.6995	39.4797	86.9421	11.5825	90.6903
TCGA-BS-A0WQ-01A	0.073492	0.0126447	25.664	2.0522	0.0056663	27.9309	4.80671	2.8322	28.9058	81.093	19.8936	0.903652	172.965	97.3552	4.74317	0.0209022	66.5986	13.0619	90.3132	5.39799	72.5417	71.0705	41.8478	21.8476	2.45596	14.1354	13.9744	15.6077	0.13183	2.44014	0.907061	0.566371	2.81409	75.7263	2.18412	0.0234916	15.5286	0.0821055	10.1272	0.511138	10.1919	21.8544	6.75328	71.0466	11.9579	58.2208	75.149	15.825	42.1487
TCGA-A5-A1OK-01A	0.049398	0.012473	13.9472	3.12481	0.00736576	22.1165	11.1808	3.57315	25.8455	40.7437	19.1437	1.45295	119.125	85.1752	3.93277	0.0370199	57.2489	12.0094	66.5192	5.50459	31.9118	111.985	34.5825	17.6502	6.81104	13.2227	11.0318	26.8583	0.124002	3.06151	0.798005	1.24808	4.73104	111.323	8.6379	0.0247363	22.9207	0.0907322	11.0991	1.46277	5.84652	32.5926	5.53433	61.0441	16.8838	50.481	71.9037	13.9468	51.7029
TCGA-D1-A0ZR-01A	0.122971	0.0153216	28.4926	4.71571	0.0105503	22.115	7.55394	3.76622	39.6149	61.5306	17.4113	1.93455	169.862	98.2642	4.65246	0.0573953	88.0554	14.7296	70.9802	6.65591	98.1739	145.975	48.539	19.8668	12.3856	12.644	12.1675	28.7827	0.140516	2.99323	0.899358	1.70131	5.50598	180.107	10.9494	0.0379343	36.5136	0.111841	13.0413	0.958024	15.3618	52.7154	5.99239	63.7668	14.5718	50.835	104.602	13.258	69.3166
TCGA-K6-A3WQ-01A	0.432428	0.177114	65.5996	42.6266	0.0364757	38.6782	13.6502	11.939	84.3128	115.349	27.9671	1.41722	255.316	95.3918	12.3694	0.0532576	196.259	14.8961	109.319	22.5398	495.965	197.799	68.1358	20.842	19.1863	18.9807	51.1085	133.616	0.576139	6.47644	0.854401	7.30723	3.98191	854.69	3.11062	0.326631	73.8113	0.134326	33.4222	0.680162	38.6342	217.309	14.9545	104.303	16.6773	70.796	159.52	16.4844	122.917
TCGA-D1-A17L-01A	0.0279328	0.0127152	11.3101	2.68923	0.00855227	15.6917	6.57498	3.33143	22.8343	51.4273	18.025	1.42527	126.895	94.9875	3.99292	0.0511531	59.1082	15.3455	72.4089	9.03887	17.845	76.609	60.1943	21.2929	4.03456	20.2905	7.18253	14.6898	0.103802	1.58454	0.751568	0.725989	3.66733	37.1227	9.91353	0.0411009	21.4016	0.0497877	8.0227	4.54417	3.69449	14.5991	7.95871	57.6498	27.4844	28.6737	29.3866	14.0181	29.2892
TCGA-D1-A3JQ-01A	0.145536	0.0559026	45.6159	9.43255	0.0169694	28.8525	9.72806	7.00376	41.348	89.4941	21.0902	0.756399	149.082	93.7334	7.43117	0.0480953	139.82	14.5659	110.682	5.62321	278.117	188.965	65.4334	20.84	7.59464	14.4961	53.4178	75.1818	0.363452	7.34468	0.826998	2.83481	3.86243	238.038	2.36872	0.0652402	31.3641	0.15172	18.5663	0.768298	22.2784	85.0805	7.991	65.6224	11.4266	70.3838	136.908	11.4272	86.0946
TCGA-D1-A15V-01A	0.167668	0.0290042	34.5806	3.92097	0.0175158	24.1006	7.17086	4.48497	84.4001	83.1171	43.7084	0.655274	311.919	95.6931	6.84006	0.0370673	196.03	17.9749	118.418	7.64167	296.702	144.153	55.4239	22.2436	28.2785	30.1113	60.5916	88.2333	1.11296	10.3	1.16778	1.28767	4.51218	202.025	2.41513	0.125561	40.9863	0.297235	26.7195	0.597811	33.8011	66.9364	7.02465	135.364	35.2047	81.8108	191.207	11.7297	111.559
TCGA-D1-A1NX-01A	0.103395	0.0483667	55.4358	7.24659	0.0153363	26.605	9.34929	4.66235	50.6848	87.7975	23.1886	0.857916	248.693	98.9763	4.5487	0.0541001	149.717	20.3374	126.152	8.44533	334.811	117.223	71.4049	21.6155	6.49225	24.0932	20.4915	38.6805	0.316341	3.81842	0.942823	4.26899	4.43294	151.601	2.00191	0.0959688	34.6357	0.197251	20.5819	1.08258	13.6716	75.4997	8.59553	80.4393	14.8281	65.8113	124.604	13.7641	90.9497
TCGA-PG-A7D5-01A	0.101359	0.040112	22.6477	9.25063	0.0121733	38.3388	4.22722	3.44296	67.2115	71.9852	27.6688	1.29975	250.357	103.983	12.5863	0.0563726	186.517	17.9384	117.922	7.89538	333.702	110.419	60.374	23.3487	13.9426	20.7325	50.4683	62.0136	0.329681	7.6722	0.882642	4.14883	3.78659	248.926	3.62216	0.0682314	50.4188	0.164961	22.1284	0.379308	12.4125	90.898	6.04687	103.905	14.3925	100.965	80.7873	16.3214	108.033
TCGA-AX-A063-01A	0.0763438	0.0207216	23.3356	4.68561	0.0122183	27.5888	7.18349	4.25038	29.1755	76.7938	16.402	1.14001	87.8088	82.1024	6.07494	0.041356	78.154	10.9472	67.33	7.68976	47.4511	111.486	51.3517	18.574	6.1938	11.5654	12.873	25.9068	0.163818	3.44908	0.721802	1.13456	4.33322	52.5587	6.66612	0.0803252	20.6614	0.0811683	13.6409	2.42582	12.5544	20.6683	6.84233	74.5524	16.0862	31.0737	51.0549	14.5956	63.0415
TCGA-EY-A54A-01A	0.0549011	0.0408306	11.0055	2.67161	0.0108811	19.091	5.4627	4.0578	45.6336	60.058	16.0377	0.467802	106.395	77.7042	4.8955	0.0379594	133.196	10.829	98.9612	6.61506	273.828	153.569	40.4067	17.787	5.62917	8.9838	30.5875	51.6944	0.408497	7.73861	0.913511	1.2924	3.86677	113.026	3.35178	0.0681123	18.0796	0.157082	20.0834	0.680883	9.09344	49.4248	9.13125	88.0591	9.13685	47.7457	162.951	8.67729	56.5416
TCGA-B5-A1MX-01A	0.0472558	0.0068442	13.626	2.19441	0.00454937	17.4922	6.27765	2.99975	15.3497	63.9654	18.0187	0.706434	132.279	80.9247	3.96297	0.0352841	64.0658	9.44326	84.5729	3.71775	58.5054	82.818	35.8125	19.0111	3.58929	10.0392	10.6402	13.3636	0.0969987	2.49093	0.717292	2.37192	3.81599	36.872	5.29347	0.016436	12.4638	0.0547852	7.49484	0.826424	6.75565	16.0902	6.42726	49.4306	12.8617	34.5217	87.0116	9.77569	68.0164
TCGA-FI-A2EX-01A	0.412975	0.0739734	51.2679	20.8486	0.0205855	25.5617	11.278	4.44477	65.8045	142.788	32.9739	1.2126	348.884	94.4077	10.5229	0.120864	165.285	18.0577	139.536	11.5082	313.218	239.996	87.314	22.6825	27.6305	31.8379	31.0677	169.821	1.18466	6.40908	1.07598	4.58542	5.91911	300.681	2.63802	0.16512	47.9443	0.397285	23.7128	1.3676	69.7142	95.1676	8.60192	78.8091	31.4917	78.3339	123.659	10.9311	175.828
TCGA-AP-A1E4-01A	0.0533361	0.0138711	20.0403	2.38427	0.00701873	53.377	8.21345	2.53835	49.2729	42.3987	23.2215	1.31106	295.991	117.025	8.94572	0.034421	109.932	19.9774	104.078	6.24057	67.1432	105.337	72.6023	23.7688	3.85276	20.2742	20.1126	26.1424	0.179278	4.3664	0.92949	1.32869	4.07902	170.122	9.09079	0.0307191	26.4238	0.145634	18.3495	0.355875	6.72752	43.4708	5.5523	98.2892	12.3553	82.0055	62.8418	26.6447	35.5401
TCGA-A5-A2K3-01A	0.0173341	0.0101178	3.32142	1.37961	0.00628635	18.4095	4.76549	2.64279	22.2743	50.0792	11.0241	0.163586	55.3686	69.6564	8.51239	0.0334552	60.5648	7.91866	89.6242	3.2286	58.7761	78.0874	66.5405	18.9207	3.52577	13.0134	14.2897	16.4406	0.0865895	2.86424	0.528389	0.381625	1.80696	9.51152	0.780659	0.0476089	17.3549	0.0380548	9.75052	4.87954	3.04071	6.17891	4.82497	69.1936	17.5182	23.079	25.0256	6.62478	33.6231
TCGA-AJ-A3NF-01A	0.209308	0.0518907	40.1889	9.1696	0.0168026	29.7009	6.9662	5.09847	40.4478	57.2246	19.8775	0.779295	102.487	80.1187	6.12299	0.0180073	111.482	10.5129	91.8464	9.46775	210.958	147.851	38.1889	18.2129	4.4509	13.6785	28.6623	78.617	0.423835	5.70268	0.820816	2.34541	3.96702	303.307	0.99311	0.102802	35.5359	0.214427	22.5852	0.908834	26.5579	110.813	6.70416	70.0766	10.7976	62.5389	86.734	14.1438	72.1653
TCGA-BK-A0CA-01A	0.0439705	0.00722542	13.4658	1.07379	0.00499542	9.24317	1.94842	2.7442	21.4687	37.6196	18.5115	0.6586	103.55	84.3544	1.53538	0.0255572	34.7955	11.2625	81.9687	2.71803	60.6189	81.3328	30.6514	18.7017	2.46095	9.27177	13.9148	21.5977	0.136212	2.48616	0.945883	1.01882	3.49327	97.4925	3.11004	0.0162315	15.3939	0.14356	7.90817	0.366688	7.21894	23.1902	4.27003	46.7012	9.16553	59.3316	102.517	4.9307	58.7909
TCGA-BS-A0UA-01A	0.0794138	0.0263005	31.6611	4.93612	0.01323	29.9876	9.82147	4.69072	38.892	73.4846	19.2193	2.09886	109.371	83.6911	6.47943	0.0479395	58.4735	10.2766	71.6094	11.3034	47.5812	116.553	65.6837	21.0399	6.53452	12.4815	12.9622	24.3167	0.126386	3.10156	0.682363	1.76727	4.84059	118.968	6.18168	0.114327	26.7647	0.0940283	13.5012	2.51059	10.4474	31.268	6.67013	82.5187	18.1604	33.4425	83.7147	15.4739	72.8996
TCGA-D1-A1O0-01A	0.0599634	0.0204077	17.5779	9.27098	0.0116188	29.4916	5.04091	5.75907	28.1823	83.0331	27.0948	0.618354	409.729	103.102	9.00965	0.0644679	115.25	20.0062	115.232	4.68315	221.433	80.0069	40.5807	19.5086	7.00606	28.0657	26.7548	67.1621	0.18461	2.87691	0.913261	6.07015	2.79842	57.2809	8.38384	0.0596305	21.127	0.0783104	12.9768	1.30763	8.92649	30.5012	12.966	46.1371	18.0173	78.4412	66.703	18.0047	58.4156
TCGA-EO-A2CG-01A	0.141797	0.0829107	47.9729	15.6233	0.0283587	46.5752	5.17515	4.81308	53.7711	113.974	35.4525	1.20282	281.136	103.875	10.0607	0.0485695	140.373	16.1207	109.809	12.8049	256.391	167.564	71.8265	23.4077	6.77077	23.9065	39.0866	84.2345	0.30436	6.25391	0.853262	3.49531	3.98462	323.529	2.53604	0.173084	40.5535	0.154474	18.9001	0.96527	19.8797	93.2793	8.99251	90.284	22.3966	80.2354	103.549	28.0088	110.057
TCGA-EY-A1GU-01A	0.0837864	0.026783	25.115	5.24532	0.010492	18.132	8.1912	6.57004	53.7168	61.6594	24.045	1.67757	150.088	89.6514	3.43716	0.0471063	85.675	15.1454	79.2187	9.79141	59.9794	108.907	66.7586	18.8047	7.02296	16.898	15.5203	62.652	0.258312	2.90366	0.922713	0.972305	4.98956	116.955	10.919	0.0710526	18.3662	0.18408	16.9459	2.22091	14.0636	39.4508	8.05841	90.338	25.0768	44.5773	70.4618	10.4927	59.9101
TCGA-DF-A2KS-01A	0.0757695	0.0106463	8.73495	5.39893	0.00602585	14.0148	7.77409	3.3311	18.0039	56.7958	17.4246	0.409379	165.482	77.4047	5.39752	0.0842754	92.0147	10.3953	92.2237	3.3882	281.441	84.2067	58.868	15.3787	7.77315	10.9227	22.6613	61.5017	0.223023	6.05974	0.864417	1.50731	4.57082	26.9568	12.8312	0.0177027	8.83946	0.0863646	9.57272	0.812331	10.3072	22.4281	8.25536	51.6364	15.8296	36.5706	107.261	9.47171	106.919
TCGA-AJ-A3BG-01A	0.425226	0.0292026	106.373	10.1113	0.00900102	18.2156	12.6148	4.97542	39.8027	178.226	23.4536	2.38624	203.513	83.8874	4.46293	0.0912192	138.01	12.4722	97.7866	12.7984	176.159	243.364	86.5727	22.0351	13.2913	14.0887	10.057	21.0137	0.160843	2.52332	0.678678	2.55174	6.4212	195.235	15.1887	0.0989934	33.0676	0.0911532	10.87	2.2324	68.0856	62.5823	6.42198	74.4277	26.2025	30.5127	311.606	9.78244	156.18
TCGA-A5-A0VQ-01A	0.0506074	0.0106885	20.5366	2.9026	0.00626238	20.8067	4.86659	3.40208	29.7523	70.0996	15.4585	1.24493	143.96	82.7822	4.52884	0.0232825	45.0371	9.98628	81.5408	7.37638	39.089	63.673	59.1933	17.2242	2.85972	10.8646	9.0449	15.9066	0.117239	1.4929	0.759169	0.444089	3.50565	33.3285	4.55063	0.0425347	10.8628	0.0663891	10.8941	1.41931	8.87669	19.6539	6.43523	63.5188	12.7114	26.7907	55.1317	13.5749	56.9691
TCGA-B5-A3FA-01A	0.0926915	0.0178351	41.9051	7.46408	0.00663818	29.1622	11.6341	6.45136	60.034	76.2928	24.7822	0.974729	184.263	86.3588	5.88007	0.0455427	138.967	14.0547	121.544	9.31622	141.272	97.0513	78.5347	20.1828	7.17817	16.9786	26.6411	44.9803	0.176482	3.58011	0.797868	1.62994	5.46367	83.9922	3.94342	0.0498878	26.1839	0.0694718	20.0257	1.70266	17.5617	56.0692	7.10729	97.342	18.7321	41.2178	151.273	14.2083	90.7894
TCGA-B5-A11H-01A	0.0611014	0.0130984	20.1883	3.54507	0.00759908	23.4055	5.58115	3.97183	21.2612	60.2187	16.1506	1.13946	119.448	73.9045	4.47509	0.036168	54.7007	8.74351	76.4267	5.98908	30.3319	80.1884	36.9366	18.0095	4.50381	9.70793	10.1215	17.8193	0.107724	2.57195	0.68621	1.74465	3.75685	50.4	2.87433	0.0491254	17.0903	0.043026	10.3987	1.51176	10.6324	22.6269	8.70954	64.1778	13.8032	26.5424	91.0635	11.7213	57.7391
TCGA-AP-A1E3-01A	0.101402	0.017473	22.6846	5.90113	0.0089201	45.7965	14.6931	4.34696	24.5962	84.3475	22.6378	0.969902	157.174	82.6563	11.4466	0.0226382	70.2299	9.01839	94.935	5.9794	61.9624	140.595	55.2132	22.2708	9.56536	12.6955	17.7158	27.4678	0.0802712	2.68932	0.676826	2.77388	4.33606	114.406	1.78944	0.061905	25.9759	0.0727783	18.9186	0.894023	14.0006	62.6943	7.37684	93.4763	16.8911	68.7909	129.52	24.0204	88.0697
TCGA-D1-A17C-01A	0.0565627	0.0375239	34.6678	9.48851	0.0148937	37.7995	6.89632	4.28221	55.2243	69.7742	22.4146	2.23219	170.324	83.8784	9.77238	0.0379811	30.2042	11.3133	89.2196	22.5297	19.9238	93.5167	63.3494	19.0957	3.32616	19.5454	18.7277	24.3089	0.172905	3.46793	0.732364	1.01783	3.68001	183.984	4.18179	0.241018	31.0246	0.181375	17.0852	4.16168	8.06329	46.5428	5.06653	113.295	25.8851	34.8825	82.9026	29.6487	65.4844
TCGA-B5-A0K8-01A	0.389851	0.146007	112.27	10.2953	0.0429582	27.1874	11.458	7.32162	98.14	170.79	35.4348	0.755094	210.436	100.757	7.07717	0.0800361	168.868	17.5128	108.2	11.7714	477.856	134.169	96.782	22.545	16.1768	29.2192	50.8229	97.4758	0.832091	8.51199	1.0655	2.38987	5.112	319.715	5.28177	0.333402	34.9516	0.32577	25.9502	1.91953	47.0519	97.7737	11.1655	125.403	31.7619	60.2362	172.318	12.9519	142.122
TCGA-A5-A0GJ-01A	0.10058	0.128766	53.6782	20.6356	0.0537588	43.1847	9.22029	5.58575	49.4213	166.688	19.3368	2.17677	220.256	94.561	11.6513	0.100617	107.077	14.6739	76.8381	23.1436	166.741	159.605	139.559	19.5949	20.0426	18.2089	36.4283	39.751	0.332775	7.82563	0.731775	2.11844	4.37386	205.73	10.0786	0.463612	42.7078	0.183452	21.0313	3.36558	13.3881	64.7349	14.2623	96.6661	31.8186	33.844	137.702	34.2053	97.0037
TCGA-AX-A2HK-01A	0.157101	0.0573519	18.6731	28.5088	0.0222808	61.9855	5.6482	5.17311	66.2819	79.4853	25.5355	1.66887	282.278	93.9023	22.6716	0.0506415	149.867	14.6513	120.953	17.8162	830.017	341.705	37.7852	20.7967	24.6679	18.0016	50.7226	138.392	0.646152	10.2766	0.945649	10.3312	5.39889	418.52	2.91875	0.123758	57.0688	0.267867	34.5791	0.125877	17.4017	110.534	12.2627	136.397	10.5468	118.209	99.877	27.2007	105.822
TCGA-AP-A1DH-01A	0.0559687	0.012008	19.9244	3.46082	0.00751281	28.548	5.46652	2.709	20.5876	61.1558	15.4535	0.97902	194.863	89.4966	4.51385	0.0413746	60.7845	13.0122	90.2965	4.7313	67.4361	89.8989	59.4122	19.7382	5.4184	14.7211	8.17986	15.6741	0.104947	2.58714	0.706624	2.32417	4.05566	37.961	5.70972	0.0408721	21.0972	0.0702617	7.6366	1.49475	7.35711	17.1323	9.42567	50.2828	13.7264	32.9008	58.2477	13.0309	63.3164
TCGA-AX-A1CA-01A	0.177991	0.0922416	39.9819	12.2021	0.0246786	33.3977	4.87004	3.2885	47.0917	82.7892	26.0101	1.22268	288.361	103.322	8.83315	0.0685666	151.813	19.1284	117.223	20.0919	307.97	120.671	90.2736	21.577	12.6771	27.2183	22.5179	66.1611	0.305175	3.52696	0.870592	3.11033	3.94514	175.035	2.43318	0.203568	41.7577	0.153094	18.7252	1.58863	18.3348	58.0928	7.79136	108.643	24.5933	51.504	50.639	18.4248	85.2574
TCGA-PG-A917-01A	0.0258783	0.00691119	8.56497	1.19784	0.00476161	19.2863	7.65943	3.34152	21.1458	37.3339	15.2076	0.573016	89.8361	83.6362	5.55354	0.0280191	57.6312	11.0813	78.7438	2.97468	40.68	68.4741	30.2453	18.9501	1.71599	11.5816	18.421	22.2092	0.125594	3.14333	0.730633	0.707767	2.26045	30.1464	5.41782	0.0195731	9.31192	0.0582497	7.03362	0.905541	4.30696	11.0605	6.75661	47.1303	10.8208	40.7198	54.2623	10.4806	28.6582
TCGA-BK-A0CB-01A	0.110291	0.0307173	52.9182	9.23254	0.0126628	35.4632	10.0441	4.49105	47.9085	89.4363	15.7672	1.61364	144.5	77.4363	7.25802	0.0219017	41.2468	8.10652	83.6228	19.9436	33.424	86.539	86.5474	18.0563	4.94843	12.7418	16.4128	17.4827	0.128444	2.99037	0.659103	0.585688	3.84735	96.3922	2.12262	0.148529	33.7969	0.110173	17.1816	1.8463	16.4724	52.2999	5.74765	108.156	15.8598	29.3028	100.852	23.0429	91.6404
TCGA-BG-A221-01A	0.129077	0.0416187	26.1295	8.97481	0.0141674	25.2026	6.51713	6.40258	53.1913	70.3584	25.1634	0.710498	161.312	79.4502	7.68405	0.0378584	85.5689	13.4068	101.905	9.9403	75.4886	110.76	61.813	18.4675	12.985	23.0706	24.0484	61.4	0.269208	3.56613	0.835157	1.59166	3.94721	75.1478	2.35732	0.116744	28.6988	0.125453	22.7968	2.6045	22.3575	51.4588	8.74489	109.501	24.9235	42.6424	59.1996	13.4285	79.6168
TCGA-KP-A3W3-01A	0.111122	0.0423645	10.5235	12.9187	0.013094	24.5629	3.02064	4.71216	30.7586	50.6144	19.4856	0.701376	154.2	87.6832	7.78753	0.0440905	104.111	11.7905	77.654	9.86228	252.398	122.375	28.319	17.865	17.4027	22.0332	14.2879	82.2049	0.341948	3.89643	0.772615	4.40694	4.38348	105.128	3.72752	0.0281381	33.0637	0.0677268	15.7693	1.26843	15.0164	78.3586	12.5221	64.3112	15.5677	65.2542	60.4142	14.0383	58.4906
TCGA-BG-A0MH-01A	0.109729	0.024441	38.6094	6.81175	0.00810829	23.6924	8.76287	3.34272	26.5156	83.8588	18.3475	0.603098	108.089	73.0207	5.11881	0.0348152	66.3489	10.5289	85.8097	6.65395	94.3345	95.6368	79.861	16.509	6.45081	16.189	14.7851	34.3799	0.149045	2.65532	0.702481	0.987345	5.17073	86.9565	4.42964	0.0508718	22.489	0.0980134	18.7492	3.50148	14.6564	68.6085	6.19061	85.7496	23.9244	33.2633	117.595	13.3803	99.142
TCGA-FI-A2D5-01A	0.281798	0.0154975	55.1458	14.0023	0.00667626	27.879	9.07216	4.36306	26.9279	86.7082	18.226	1.4372	196.643	79.0797	3.76491	0.0444436	76.8529	9.07655	72.1349	4.97818	36.6074	166.159	37.4049	17.2862	7.10264	9.64238	9.64286	40.1827	0.118062	2.97614	0.737877	4.56409	6.62113	248.231	4.78154	0.0367979	21.4414	0.0990256	12.1986	0.554202	43.4727	51.1457	12.183	85.7148	12.535	44.3605	223.27	15.0952	154.53
TCGA-AX-A1CC-01A	0.119364	0.0257943	23.9842	7.70627	0.0119606	45.5452	3.52336	3.38952	34.3102	32.78	20.7966	0.771516	86.0174	77.6636	8.17923	0.0157356	55.0396	8.58036	77.9106	6.4142	71.6158	98.53	23.0931	17.9266	2.17731	12.2677	25.6957	53.7021	0.21136	4.34301	0.783545	1.70078	3.35719	183.222	1.00789	0.0661201	24.7383	0.218709	19.5762	1.2893	14.3363	67.4249	4.55848	87.4407	12.4899	66.5372	51.0544	23.0965	43.973
TCGA-B5-A1MS-01B	0.190942	0.114218	67.99	16.747	0.0339272	28.1428	9.64247	6.40668	71.8577	104.512	22.3982	1.49461	253.514	107.451	7.42105	0.1206	228.313	18.1091	104.87	13.9551	548.766	235.517	68.9485	21.4651	19.7028	19.5649	48.6524	142.538	1.20664	8.51281	1.03083	5.5899	5.42386	624.406	6.35931	0.210259	30.1768	0.385722	28.9777	0.631315	26.5901	187.249	9.57958	97.085	11.9404	88.4452	147.024	17.5365	129.54
TCGA-BG-A187-01A	0.0420003	0.0102795	19.6602	2.64059	0.00603543	16.6187	5.63689	2.64263	36.4525	64.4237	28.778	1.13392	279.391	97.7212	4.9899	0.0457711	28.1558	18.9338	100.949	5.65149	11.1183	69.8265	41.2946	21.2764	2.22831	28.5769	10.5764	13.2412	0.120914	2.24505	0.972237	0.771342	2.97879	101.419	5.86705	0.0366451	20.9105	0.146327	6.93914	2.87765	7.59096	16.4582	3.71782	68.5733	33.0133	43.8982	85.2787	14.6979	60.2416
TCGA-D1-A17N-01A	0.0350788	0.0231136	21.8252	6.07468	0.0117911	33.1732	4.56708	3.11391	41.2762	71.6522	20.0307	1.56595	186.432	91.3804	9.19954	0.0381102	21.4963	15.2227	90.5803	14.5353	21.1567	69.4341	61.6299	20.1803	2.5822	26.0335	14.8183	11.3183	0.114315	2.53138	0.714313	0.736204	2.88683	89.1275	3.13346	0.127201	28.8868	0.113026	11.1504	5.06334	4.56512	24.4928	4.42666	91.4565	28.2503	28.7554	49.9918	28.3358	46.8474
TCGA-B5-A11Y-01A	0.0427525	0.0183742	18.864	3.02359	0.00829211	13.8709	5.8703	4.7943	39.7505	50.1266	19.6257	1.15064	87.9279	75.2322	2.44393	0.0357534	49.2897	10.3592	79.4098	7.56556	38.1217	79.4313	52.6493	18.1556	3.31351	14.6411	11.5981	22.6094	0.13777	2.51937	0.781527	0.765064	4.25256	51.9784	3.13772	0.0626289	20.3835	0.0909816	11.3448	3.97174	7.08971	24.0641	7.604	70.6141	21.7661	26.6556	82.7261	7.56565	52.4829
TCGA-AX-A05W-01A	0.0725526	0.0354632	25.27	5.81721	0.0143612	20.6206	9.02623	4.08511	30.0817	156.332	22.6304	0.855761	150.384	83.0833	4.81635	0.0717134	73.853	13.7157	94.0154	8.95348	76.6647	104.611	124.007	20.5885	6.57267	17.7586	13.3271	24.9813	0.129519	2.72665	0.751478	0.929592	3.41664	152.678	7.41612	0.102937	36.3809	0.131044	12.3525	1.94346	7.62465	40.7713	9.55855	118.937	26.2855	42.8801	131.544	7.78825	64.9824
TCGA-EY-A1H0-01A	0.0859588	0.00801587	33.3199	2.05105	0.00457446	24.6667	3.33308	2.60094	17.5904	93.3017	26.6999	0.736818	244.397	98.7213	4.28642	0.0399354	56.8276	20.3248	111.884	2.85223	55.9908	83.6642	60.8814	23.2457	4.45583	21.1261	12.5482	18.9244	0.0620272	1.7978	0.925344	1.46653	3.53303	88.9986	4.78299	0.0171738	22.4634	0.0989914	7.41925	1.0535	14.2274	25.6177	7.11025	50.844	22.0067	70.1603	188.102	9.66122	72.62
TCGA-D1-A1O5-01A	0.0352725	0.0112135	13.3149	2.53009	0.00696263	16.2139	4.18513	3.55655	21.9892	58.0245	18.9572	0.738844	152.949	92.2628	3.78539	0.0309506	58.977	13.9805	90.5979	4.70869	52.3091	82.5744	41.4111	21.069	2.86814	20.8117	12.2224	19.7918	0.129277	2.25734	0.828677	0.998532	3.4413	60.8799	3.81973	0.0271053	16.5941	0.0677323	7.58716	1.25351	4.33725	19.5728	6.29292	59.0065	16.4232	49.8364	101.371	10.9376	41.9172
TCGA-D1-A1NS-01A	0.0873814	0.0157707	35.1089	4.18248	0.00942388	23.491	6.69609	5.24962	37.5743	81.2797	22.1572	1.45963	163.331	87.5858	4.29271	0.0491999	56.8872	13.3511	88.6889	9.27876	83.0191	99.3281	78.993	21.0583	8.33051	15.6748	16.5583	23.4732	0.140427	3.04128	0.788078	0.93471	4.51721	85.9776	3.63192	0.0485822	26.2894	0.128337	12.6766	1.78116	11.1295	32.5332	7.96238	86.5321	21.5445	36.9108	103.217	11.6068	78.0724
TCGA-D1-A16I-01A	0.0595108	0.0656974	33.5366	16.2948	0.0252643	22.3796	3.04308	3.91834	99.3265	107.11	20.7739	1.28245	545.283	107.101	3.73258	0.141561	50.4686	25.004	110.591	12.2415	115.451	89.1232	109.317	18.2908	8.20699	46.8772	31.3127	36.9483	0.715711	7.38431	1.00409	1.64752	3.37073	200.64	8.04712	0.317537	49.3008	0.34054	22.0424	3.91264	10.0719	60.7701	9.57044	82.2796	29.672	41.9252	78.2879	18.1605	74.3961
TCGA-AX-A3FZ-01A	0.0785381	0.0137114	11.8206	1.78829	0.00813026	54.5257	2.62056	3.61585	23.9889	31.8949	14.8942	0.366753	217.154	77.6536	15.6932	0.0249896	34.1871	5.80491	89.9969	3.3594	182.492	115.045	17.1659	16.0783	2.50634	4.78691	25.5961	45.0099	0.147478	4.6815	0.838079	1.39457	2.58777	110.41	5.98663	0.0318735	13.2594	0.118418	12.0831	0.0154847	9.72906	41.7396	4.84614	31.5114	3.87952	108.202	102.102	23.4628	34.4339
TCGA-AX-A3GI-01A	0.233516	0.0377726	31.6787	8.0231	0.0125612	19.6834	4.17193	5.4715	68.8379	83.398	26.978	1.01138	256.97	96.7115	5.32829	0.0818734	144.196	14.6312	111.435	5.64297	728.369	163.238	54.0132	17.145	7.00206	13.8421	28.8707	144.139	0.627804	5.85183	1.06034	2.77642	4.81524	470.404	5.46878	0.0275122	23.1203	0.179442	16.6936	0.365045	31.0459	96.2059	12.7969	59.9417	11.6455	65.1882	129.475	12.8753	128.043
TCGA-D1-A179-01A	0.191049	0.0836715	54.7986	27.1408	0.0195934	41.333	8.04993	5.94071	103.652	99.3341	20.2697	2.85428	435.51	93.8534	9.10755	0.0921642	129.128	16.5992	114.022	14.9359	476.331	194.35	118.645	18.4507	16.2469	18.4141	43.4724	119.583	0.496489	6.06663	0.948668	8.90389	7.0659	421.42	4.34499	0.140236	53.5921	0.284084	26.9797	0.849607	25.9007	112.718	12.1035	117.916	14.5171	67.2674	244.73	18.0866	141.309
TCGA-EY-A1G8-01A	0.0659685	0.0158432	13.9349	4.47785	0.00647954	29.5181	5.39486	3.70625	28.6623	73.0249	20.2028	0.9072	424.959	95.2749	4.47899	0.0528175	107.856	15.6172	116.422	6.7419	185.746	96.5323	52.6034	18.3223	3.24881	16.8481	16.8161	30.3641	0.122659	3.48942	0.855512	2.30964	4.67981	107.349	8.82451	0.0460502	21.6276	0.0622679	14.123	0.670968	9.71125	42.1331	8.38094	53.7004	11.5554	42.0918	123.752	14.9065	75.7798
TCGA-EY-A1GI-01A	0.090592	0.0109529	16.59	2.75375	0.00625313	16.9513	3.81406	3.60579	26.0259	55.9459	18.5239	1.08004	110.12	75.5665	4.07136	0.0261923	56.4499	8.58836	71.2983	3.40551	81.0097	123.96	28.9758	18.0501	3.94728	6.65736	19.4241	39.6473	0.180738	3.46582	0.865535	1.68416	3.78702	161.292	3.68023	0.0273758	14.5307	0.109533	11.6565	0.177793	14.3259	30.1178	6.49185	59.4454	7.42867	65.6283	100.716	7.46878	81.2943
TCGA-A5-A0G2-01A	0.520484	0.0305833	88.5143	13.8356	0.0209136	19.8924	21.7793	6.71417	83.6439	177.173	23.786	1.15631	157.758	93.2263	8.30245	0.114142	197.697	14.4986	122.529	10.7873	288.488	372.824	122.897	22.7149	15.7986	18.4913	75.5487	86.0885	0.587039	8.50819	0.871669	2.70411	6.11447	200.133	2.03301	0.177098	33.5902	0.299806	35.5271	1.03327	99.9989	68.7196	9.83807	101.561	19.7744	65.8353	106.705	9.86054	130.084
TCGA-D1-A101-01A	0.0552444	0.0181313	19.3631	3.42723	0.0106268	26.02	7.13637	3.6897	29.5166	50.3099	19.6382	0.954356	103.255	78.6738	6.09641	0.0233862	51.4227	9.1481	90.4536	7.19262	38.1772	73.4867	50.9382	18.8173	2.54096	13.8239	17.0997	22.1583	0.166946	3.47235	0.753262	1.33558	2.90408	60.2905	1.68478	0.0858588	19.2571	0.119609	14.8155	1.47945	7.46079	36.2894	6.66169	63.0173	12.5803	43.6537	55.1279	13.0083	44.8849
TCGA-D1-A17S-01A	0.0322079	0.0175669	16.9529	2.15587	0.0124904	22.3149	2.06051	2.50169	13.8458	67.4444	19.0132	1.05518	148.141	100.842	5.76809	0.0387921	47.6091	15.0686	74.3068	5.93335	40.247	85.6075	50.297	20.9383	3.77943	16.7053	11.1496	12.683	0.116583	1.8987	0.848601	1.19731	3.29116	96.5192	7.07877	0.0439104	17.4012	0.0634231	5.61918	1.15261	3.73888	16.5556	9.34821	48.767	16.951	46.5851	27.6938	16.4214	29.8956
TCGA-AJ-A3NC-01A	0.06291	0.01316	12.2955	1.08623	0.00603787	22.7245	5.99386	3.29829	23.9638	39.59	12.4274	1.1329	101.75	80.6001	3.98503	0.0264243	53.4426	10.3966	76.0122	5.60931	54.7257	115.75	35.3113	17.1787	4.57295	6.86146	11.4403	18.8265	0.134345	3.01446	0.854561	0.383478	3.65298	54.49	8.00487	0.0268709	12.1494	0.0684946	11.8449	0.461669	8.63952	26.7262	5.64663	69.9183	7.19638	41.812	76.4687	12.9051	43.9129
TCGA-E6-A2P8-01A	0.10999	0.0107651	20.5295	4.9191	0.00526543	15.2797	6.62531	4.32793	32.2541	66.8246	17.9344	0.575997	119.348	80.297	4.91455	0.0251912	103.127	9.77936	95.2767	3.51303	85.1096	95.655	58.2283	18.3641	3.50388	13.8411	30.9718	45.7753	0.216081	4.00964	0.777275	0.999808	3.47613	55.5639	2.95842	0.0338589	15.2505	0.128771	11.9673	0.81992	19.6106	28.2044	4.76172	69.8945	12.0198	51.6594	89.2042	8.59353	93.7699
TCGA-AX-A3FW-01A	0.0582932	0.019862	18.9914	2.25355	0.00825369	27.5351	10.6837	3.13023	18.9374	102.079	24.6727	1.19737	215.782	102.058	5.69768	0.0741169	152.776	17.6457	98.3752	5.63256	197.762	93.2969	84.8732	23.0342	8.55159	13.5542	20.0447	39.7685	0.17504	4.53755	0.910899	2.71587	4.19989	116.808	14.8125	0.0233625	23.2029	0.120517	9.56875	0.398366	8.29325	26.5291	18.2902	47.8186	15.6342	68.0943	99.9532	13.2479	68.0791
TCGA-KP-A3W0-01A	0.234783	0.0610942	45.2545	10.5026	0.0170207	36.6762	4.21517	4.58358	51.201	99.1317	20.7307	0.827213	135.283	88.4615	12.2409	0.0506769	197.198	12.5802	81.2494	8.6976	487.612	213.649	52.0513	18.1422	14.9026	17.4385	40.9016	133.651	0.54716	10.1948	0.873419	1.6307	4.83564	458.985	7.08062	0.0787445	29.8479	0.266784	22.692	1.12068	32.3252	128.076	10.8612	78.5676	20.784	74.2037	173.622	14.518	114.429
TCGA-B5-A11M-01A	0.0724912	0.0158838	25.8101	3.09079	0.00876141	27.1286	7.34209	3.28687	25.4439	41.4738	17.6323	1.19269	93.8178	85.2708	5.82517	0.0181406	41.4462	8.06071	66.7443	6.49301	23.159	110.27	32.8842	19.7844	3.30004	9.551	12.7772	19.1919	0.109148	2.14601	0.781388	2.04517	3.07161	104.775	1.74058	0.0482027	19.1742	0.0963816	12.0157	0.679167	8.9457	32.9923	3.88551	58.0778	10.6078	61.0407	58.1078	18.1156	45.4601
TCGA-E6-A1M0-01A	0.0265761	0.00299684	5.40339	0.621903	0.00283485	17.827	3.27839	1.72386	10.0471	28.2151	17.5402	0.373529	189.66	93.3151	3.71536	0.0208799	47.7069	13.3371	106.972	1.91822	18.0894	72.2617	19.8655	20.6463	1.95352	15.068	8.72072	10.1351	0.0793925	2.44682	0.863376	1.9561	2.85377	56.6406	6.1785	0.0077176	10.0278	0.0609448	4.14038	0.12937	3.9216	9.32693	5.23563	34.6297	7.98947	59.3584	67.0487	10.4422	40.5079
TCGA-AX-A2HA-01A	0.049404	0.0293777	11.7569	2.62366	0.0125228	27.121	5.16644	4.50277	39.1193	70.4759	22.9383	1.11261	125.659	82.1688	6.16607	0.0664292	94.8505	11.5975	70.5403	5.31737	42.128	102.444	70.3532	18.0166	11.9997	14.5295	21.5687	54.0524	0.158825	4.13499	0.826416	0.811568	2.908	84.6589	10.8007	0.0911477	14.8993	0.0997193	16.4009	1.08857	7.15902	27.9277	19.6527	99.1056	17.8631	55.002	96.6819	12.048	46.9748
TCGA-AX-A2IN-01A	0.0365569	0.0173027	6.62462	4.45429	0.00852231	73.6453	5.92491	4.17348	31.1249	23.4647	10.8847	0.734124	203.503	78.7544	29.1057	0.0280684	118.169	8.26979	95.8038	5.11997	92.1151	143.815	50.8411	16.6705	3.56713	7.30892	44.7138	44.2398	0.189691	8.37096	0.660657	1.96332	4.97517	79.3512	13.01	0.0640793	30.3627	0.0868799	13.5493	0.351107	3.69	27.1786	6.27162	69.5855	4.67773	46.6639	80.9964	29.5813	45.0502
TCGA-D1-A0ZO-01A	0.0693142	0.0169795	33.9128	4.9374	0.0103052	24.8856	7.45545	3.31913	24.0983	58.234	21.3817	1.45338	96.2904	82.3919	5.43602	0.034168	51.8647	9.67262	71.5115	6.15337	61.6766	96.778	38.2081	20.7976	5.53254	10.9579	15.1541	23.7764	0.122337	2.86735	0.769422	1.96569	3.80504	96.7044	3.80767	0.0605982	25.0959	0.121237	13.7955	1.7245	8.68524	35.9144	6.272	58.9643	18.613	47.7848	72.9782	13.0443	65.2899
TCGA-D1-A16S-01A	0.117008	0.104714	50.923	12.4663	0.0313962	29.9945	4.39382	5.29333	54.5457	110.736	25.402	0.837223	409.999	111.768	8.07503	0.0557052	121.8	22.8576	137.101	21.1175	209.01	118.123	67.2425	23.2947	13.4461	38.9458	26.8722	49.2903	0.354028	4.32289	0.975477	2.51712	5.19819	269.477	1.51681	0.19368	49.5627	0.130323	16.663	2.04802	13.1877	67.2514	11.0951	90.1903	24.003	53.5089	89.3917	22.7733	77.8044
TCGA-AP-A051-01A	0.130171	0.00723264	17.9407	2.13846	0.0053883	15.6508	6.77225	2.9905	16.8292	46.2474	14.6869	0.971266	101.418	79.879	3.32291	0.0337403	89.5452	9.93401	66.8856	3.7707	42.3701	142.132	35.1552	16.9585	5.26692	8.09398	10.2362	32.4825	0.114626	3.68237	0.753447	1.14766	4.04202	69.2538	16.3355	0.0233341	10.4034	0.0702608	7.61651	0.573963	16.408	28.3068	7.83791	46.8227	10.2474	38.702	79.2933	9.71788	62.8686
TCGA-D1-A2G6-01A	0.0714837	0.0134175	19.4499	7.633	0.00560581	17.9	10.6649	3.51394	27.621	48.5225	16.9345	0.916772	140.614	80.3427	3.97323	0.0250265	59.3906	10.1756	72.6994	5.58263	25.1024	71.3754	41.0665	16.6606	2.96669	14.9411	9.96917	35.3062	0.15316	2.35539	0.782749	0.922274	3.77013	53.7505	6.8574	0.0294616	13.155	0.0967498	11.7225	1.14123	12.0063	38.2629	4.56517	60.9557	16.8362	53.2808	66.7825	11.8906	61.8574
TCGA-AJ-A3OK-01A	0.0778023	0.0417222	30.0378	4.90027	0.0225644	36.0921	8.57807	3.10218	22.6963	65.176	16.8533	1.74965	58.6963	75.773	7.86826	0.0359442	64.7356	6.27411	50.8077	10.7687	46.723	123.599	62.4166	20.6873	8.99657	6.44584	13.6811	25.8376	0.120941	3.99029	0.620687	1.35988	2.84951	223.071	4.04941	0.137345	32.7567	0.138916	13.4188	1.01816	8.31999	43.7374	7.48801	78.7076	15.2436	49.1684	62.8255	14.5798	55.4707
TCGA-D1-A17K-01A	0.0686386	0.0270593	33.0861	11.398	0.0109376	14.1607	14.649	5.30205	34.1883	117.008	26.8865	0.794046	402.608	90.4218	4.96987	0.145868	91.273	19.0188	127.147	5.66121	162.042	76.876	70.0559	18.4049	4.81189	22.5633	29.3655	67.1984	0.324354	7.07215	0.914186	2.37533	3.7694	62.7252	12.9592	0.0516741	19.9838	0.127204	11.4224	1.96585	14.0883	36.0842	12.221	48.711	23.4713	48.5776	164.187	11.5725	104.472
TCGA-D1-A3DH-01A	0.167587	0.0169835	21.0885	12.7387	0.00686929	16.5682	3.86117	4.39305	32.3639	68.6893	23.0638	0.491502	232.264	91.1118	5.66223	0.0348208	108.399	14.6068	113.539	3.87434	332.553	104.467	38.4103	19.53	9.5796	21.0933	12.6979	71.1651	0.281262	2.29029	0.850357	1.45208	2.66202	78.7102	2.68492	0.027012	35.5554	0.0904817	19.9742	0.59445	23.7689	33.7122	5.52661	76.2625	14.4111	71.2424	58.6598	11.1312	91.5747
TCGA-BG-A0MO-01A	0.0670088	0.0270296	22.068	5.01177	0.00986692	22.8073	22.6804	4.94166	42.8187	95.1988	22.1814	2.53136	114.163	81.2811	5.61439	0.0738406	59.8159	11.0584	72.3578	12.3543	49.5971	128.855	74.8489	20.0738	7.83482	12.9751	9.88933	22.8904	0.117709	3.00132	0.669396	0.867033	3.44823	100.287	10.3931	0.0851621	27.2121	0.0873009	12.4348	3.11947	10.135	25.9835	7.61107	86.5292	25.4816	31.0412	92.6569	13.6774	79.8797
TCGA-D1-A1O7-01A	0.046984	0.0153719	17.2986	2.04562	0.00700786	18.2523	3.84907	4.41165	28.7963	57.5761	21.4776	0.691824	245.549	94.5556	4.07616	0.0506228	69.7876	17.3087	125.168	5.22982	91.2016	85.2905	62.6435	20.3067	5.00507	18.2732	16.7887	27.1176	0.143013	2.62198	0.919838	1.49689	4.87128	54.9078	4.48735	0.0380277	22.5831	0.10986	11.1798	1.23746	5.51826	21.0322	8.63562	56.7807	14.3652	40.6668	129.844	8.15924	54.1213
TCGA-B5-A0JV-01A	0.0529796	0.010324	14.4636	1.94497	0.00506642	21.0847	10.0506	3.5895	29.6645	53.6945	18.4116	0.960283	227.643	93.4817	4.85846	0.0461029	67.2716	16.0355	110.898	4.14916	72.953	90.1838	43.1215	20.9364	3.15636	15.2345	17.5104	19.842	0.129004	3.14086	0.864666	0.783887	2.92942	44.8045	10.4631	0.0225086	18.0707	0.0787739	10.2667	0.868501	9.4212	18.716	5.15136	48.4324	12.0452	52.5073	76.3042	11.5819	61.0749
TCGA-AX-A064-01A	0.0632963	0.0160909	13.8259	1.78484	0.00912806	22.5326	3.47215	3.26752	15.2775	53.5794	16.7961	0.935534	148.523	87.9818	4.94622	0.0372143	67.2273	12.6468	82.3994	6.61291	62.3735	109	46.7007	18.4928	5.17902	15.4069	9.6639	18.921	0.189121	2.72952	0.826458	0.840627	4.05103	50.6636	8.95389	0.0455355	12.1956	0.0980438	8.24215	0.977341	7.85991	16.4095	8.37342	50.0233	14.8526	41.534	37.1654	12.9331	40.0694
TCGA-AX-A1CN-01A	0.0993699	0.0190547	19.8887	5.26425	0.00755029	23.928	1.71795	3.39061	40.3841	71.2239	18.952	1.24978	242.08	81.1381	6.10431	0.0327185	60.0559	10.7612	100.005	4.27271	102.712	122.637	33.5383	17.1044	2.36275	8.98954	27.0898	24.0823	0.303099	7.84249	0.920929	0.669564	2.94078	96.1652	9.04216	0.0509318	10.9534	0.125127	11.7858	0.231506	16.0353	39.715	4.42853	86.4799	7.21839	57.3376	214.535	13.8041	100.837
TCGA-B5-A0K4-01A	0.113421	0.0560749	42.7994	25.8945	0.0241301	56.7841	18.2201	6.70555	47.1024	181.469	33.5111	6.24982	434.257	100.75	19.6505	0.305523	134.202	19.2817	98.6345	30.8781	107.014	158.889	159.173	25.0629	46.1096	34.309	34.9365	56.8336	0.339513	9.31978	0.81356	3.46533	7.12787	127.336	21.3837	0.128169	52.5929	0.16124	16.4278	4.27092	14.6822	40.83	19.5889	101.008	71.9012	60.3606	122.66	35.804	144.493
TCGA-FI-A2EY-01A	0.0677045	0.0644564	14.0433	6.09568	0.0216631	10.6787	6.28679	2.07661	21.1476	113.766	27.0506	1.26445	242.903	97.5088	2.69392	0.0751968	97.9862	14.7041	98.72	13.3231	79.6407	107.355	101.021	22.0823	9.37087	26.1152	11.7601	35.1046	0.326955	2.81875	0.92911	1.38218	2.86898	406.738	5.90864	0.102883	29.0512	0.242248	12.6092	0.667118	7.77531	39.8295	17.0165	60.9026	27.34	66.824	46.2328	6.57237	71.3228
TCGA-D1-A0ZV-01A	0.0402538	0.0224835	17.8778	3.57021	0.0107956	18.3438	5.03277	4.83265	36.1147	56.2417	18.5488	0.951036	88.667	79.7069	3.77344	0.0380622	58.5964	11.0142	81.5977	9.11527	80.4028	86.5487	63.4597	18.7994	4.34711	14.5705	14.8603	24.7051	0.135094	2.33328	0.728777	0.984576	4.24789	66.5737	2.80617	0.0677197	25.7589	0.0942804	12.9023	3.02166	5.34452	31.2716	6.23653	77.3475	19.3775	28.9061	85.386	9.0355	56.1382
TCGA-AX-A06D-01A	0.208469	0.0345466	155.34	17.5258	0.0189812	44.4665	22.6691	8.09404	73.8569	172.41	29.0976	1.7557	314.882	100.593	7.18849	0.109123	140.036	18.0523	87.9336	13.1059	122.978	123.01	160.768	23.1295	18.6811	23.8077	24.5015	52.5667	0.235253	3.94233	0.808959	2.01214	6.91786	184.842	10.5057	0.151657	42.6408	0.134562	24.8809	2.57848	33.168	78.2087	13.2759	157.272	30.8459	44.5319	119.299	18.4853	141.861
TCGA-AP-A05P-01A	0.0803789	0.0388463	20.5117	3.8479	0.0136757	51.479	19.8948	5.10323	71.3401	64.5471	25.0048	1.64467	144.531	97.2055	9.80115	0.0474096	94.5107	14.1004	91.0253	10.0188	85.3308	146.126	76.8252	23.0213	6.21241	16.5333	30.9704	40.7938	0.208615	6.29641	0.876687	1.31224	3.78153	231.973	7.52984	0.136975	39.2456	0.204224	21.7244	1.11456	11.1195	48.0875	8.0242	108.789	15.9065	66.7309	122.266	17.8354	61.0834
TCGA-EY-A214-01A	0.30343	0.149171	81.7219	29.3255	0.0442202	36.7336	15.5281	10.4214	71.3454	165.621	41.1205	2.06655	194.455	84.3461	7.80149	0.114151	165.74	13.0812	63.8034	13.4846	317.238	229.022	107.563	18.7608	31.3406	25.2045	40.9808	147.275	0.720845	8.01731	0.864605	2.54841	6.26256	186.845	9.84136	0.200717	43.5803	0.183806	38.6816	5.0041	40.7818	209.877	20.4897	154.161	49.9892	60.1109	96.823	19.4244	128.944
TCGA-A5-A0GW-01A	0.0813556	0.00915676	14.9623	3.47647	0.00498873	21.9643	5.07055	2.96076	17.9764	44.8262	13.6137	0.459573	97.9315	69.1982	4.3254	0.0173311	45.7582	7.54879	83.8632	4.16309	45.6783	85.1979	29.5062	16.0539	1.72383	10.2359	11.2267	15.8727	0.064385	2.50338	0.647397	1.23284	3.22548	36.7478	1.69583	0.0257022	12.1363	0.0389347	10.2702	1.07749	13.1253	22.8902	5.96055	58.7052	9.97254	30.5816	144.818	11.2669	45.1344
TCGA-EY-A3QX-01A	0.0317635	0.0102808	7.20433	3.20087	0.00374009	12.0499	3.48789	3.48937	25.8284	33.6307	15.041	1.55727	158.693	75.9298	1.45716	0.0518383	65.2681	11.0875	106.824	7.53936	272.249	78.348	48.9133	15.5508	3.61936	12.2486	20.4177	42.8734	0.373423	3.88804	0.872122	2.58504	6.35252	113.045	10.0308	0.0103302	19.6896	0.124662	16.8698	0.389939	4.73786	42.1584	12.8508	45.9348	8.6541	40.2106	130.891	7.13043	49.9773
TCGA-EO-A3L0-01A	0.0858455	0.0195271	28.7953	3.90961	0.0086274	30.8643	4.65538	3.9373	23.2265	57.3522	30.0298	1.04892	261.264	96.323	6.48756	0.0472161	102.935	16.5559	119.812	6.04209	119.773	94.2438	49.5336	22.3337	9.38889	20.2793	30.6168	36.8258	0.111423	4.19642	0.911598	2.6206	5.09779	130.546	5.23264	0.0424823	32.3328	0.0755292	13.4662	0.954395	11.6119	58.5059	9.84294	57.7586	19.5059	63.9705	126.569	14.9588	95.348
TCGA-B5-A5OC-01A	0.0339119	0.0156832	7.82801	1.8077	0.00796019	23.1866	4.93624	4.56951	27.9215	31.6396	15.3288	1.11013	60.522	72.3501	5.93992	0.0255317	59.5854	8.35764	66.803	5.59197	32.8712	97.0088	37.7579	17.0913	3.29175	8.29562	15.1181	33.934	0.138233	3.08802	0.73458	0.750197	3.67873	35.3381	8.23349	0.0532995	13.5745	0.0585803	15.7285	1.48784	4.91259	25.1992	6.88275	61.4448	11.4261	38.2937	67.9885	11.1723	29.0966
TCGA-EO-A2CH-01A	0.154595	0.0354156	41.6959	9.65531	0.0132869	27.9668	4.489	4.47259	40.8602	97.2878	25.0774	0.8973	233.951	97.4476	6.84697	0.0676755	129.016	18.189	103.299	7.86021	482.204	221.607	53.1685	21.4089	11.5795	23.8541	18.5502	64.1153	0.274475	5.12869	0.89355	4.69404	5.08463	278.101	9.73272	0.06206	39.5972	0.204709	13.0959	1.22752	23.3415	74.0022	7.3682	46.7803	29.6227	74.8638	104.39	15.9567	85.7481
TCGA-A5-A0GP-01A	0.0465129	0.00627348	13.91	3.61135	0.00369256	16.0065	8.33343	3.42722	21.9835	58.9831	22.1273	0.660923	239.256	86.5614	3.15728	0.0390831	46.5046	14.3526	124.369	4.2639	66.3509	81.4285	59.5957	19.4536	2.37053	18.4485	14.0159	15.9218	0.099381	2.4416	0.809865	1.93404	4.18983	36.5337	4.56582	0.0132197	19.9307	0.0647827	6.97508	1.24636	6.10672	20.6675	5.23885	42.2001	18.9074	39.0873	127.545	7.1379	58.8509
TCGA-EO-A22Y-01A	0.0776631	0.0238942	17.8758	5.85275	0.0115421	24.5627	7.56661	3.6632	23.0204	63.4747	19.8255	1.02134	186.72	96.1015	4.82968	0.0454578	109.976	13.3098	70.7927	4.74375	73.4079	91.1566	44.8319	19.6463	16.759	20.6913	13.3945	67.1364	0.126405	3.08161	0.861315	2.45992	4.02385	115.331	8.34326	0.0330117	25.9411	0.0771462	10.9488	0.929602	10.3877	40.5869	15.6693	64.7903	19.4369	73.019	50.3374	14.4291	54.538
TCGA-AX-A05Z-01A	0.0415698	0.0211858	12.9524	5.33579	0.00858806	28.156	8.44898	3.84366	45.3727	91.3868	22.3259	1.1074	141.311	78.521	6.67226	0.0409517	39.6776	13.766	95.1054	10.2078	60.9331	72.529	92.7556	19.1135	3.9124	25.8031	18.19	18.8831	0.123425	3.53839	0.700499	0.815109	2.32595	49.7452	4.18888	0.11941	22.1208	0.122657	14.181	5.54836	5.81604	20.0868	8.42381	87.9373	36.5147	26.8864	65.1482	15.298	61.9643
TCGA-B5-A11I-01A	0.0758648	0.0277378	15.2989	5.79756	0.0157405	22.8344	6.5452	5.37241	50.3701	58.697	34.079	0.741898	138.223	93.2486	5.11695	0.064283	105.767	17.9928	97.4734	6.68561	243.309	95.9127	44.5654	21.1352	3.63002	33.3761	31.8492	40.9437	0.485944	6.02828	0.93619	1.98354	3.3142	95.8421	4.53738	0.0502354	28.0925	0.149358	14.5916	3.11232	12.6799	49.4556	7.95574	73.7096	31.6683	54.8907	55.469	14.1384	49.6708
TCGA-EO-A22U-01A	0.367267	0.0151878	77.1592	6.60093	0.00720215	21.8609	5.4844	4.07989	30.3285	118.068	20.1428	1.50437	175.159	84.6452	6.16493	0.0684204	145.065	10.7283	87.978	4.49236	187.136	158.972	51.4191	20.0282	10.1098	10.7308	24.1499	41.6282	0.185008	5.29957	0.765628	2.00798	4.64976	105.069	8.13988	0.0439264	19.7339	0.107787	14.9453	0.351605	57.3501	56.2943	8.34959	80.0793	13.3489	48.0898	128.31	13.606	142.495
TCGA-BS-A0TC-01A	0.0645777	0.0137055	31.924	4.2473	0.00771063	18.8256	14.3997	4.3716	44.8644	77.2643	25.5403	1.36	188.841	87.9736	3.28535	0.0500857	47.722	13.9646	90.2206	9.0916	70.4776	90.132	92.5076	22.2665	7.14338	20.0967	13.7989	19.6323	0.0947985	2.72821	0.781331	0.948795	3.74967	119.866	5.19713	0.0541173	27.9105	0.113014	11.1088	2.60126	8.92952	27.4243	7.71474	80.0321	32.6455	35.2165	151.168	8.96563	82.1283
TCGA-B5-A0K9-01A	0.0368752	0.00861055	10.371	1.68395	0.00461961	15.5898	14.5512	3.62696	23.7026	43.0438	12.9732	1.07916	129.461	76.457	3.70747	0.0438141	87.8079	10.3882	88.1829	4.67916	72.0009	67.5534	60.2452	18.0771	5.84856	9.78105	21.8687	26.3557	0.161196	3.09133	0.784883	0.61827	4.86439	21.2811	10.4751	0.0233338	18.0703	0.0722042	10.7399	1.36099	5.80165	16.4125	7.71216	60.5707	13.417	31.5768	43.4301	10.0392	58.044
TCGA-AX-A3G1-01A	0.0495957	0.015713	9.0542	7.13783	0.00912554	34.0316	8.47984	6.77367	28.4619	45.7935	16.1005	0.874133	107.168	77.0132	10.2508	0.0612384	114.721	10.42	76.7459	4.84413	304.648	101.272	55.0651	15.9121	4.85233	10.6117	27.8544	94.312	0.229998	7.34483	0.738863	2.76528	4.27813	53.9877	11.134	0.0281116	11.6568	0.0702724	15.1464	1.10233	6.4164	39.8591	18.8753	68.0658	10.5097	38.535	123.713	16.467	61.6465
TCGA-D1-A16G-01A	0.0355824	0.0108174	18.1598	2.04702	0.00410856	6.09303	5.24523	2.04106	21.1319	63.2346	22.6188	0.665251	174.202	76.3582	0.986388	0.0604801	54.0009	14.0635	106.86	6.74255	95.8897	59.6496	39.8881	18.7555	2.16238	20.5611	11.1902	21.7372	0.221724	1.74759	0.914147	0.736149	3.67901	30.0059	4.22211	0.0231762	8.47234	0.109099	7.51014	2.92858	8.70267	17.4695	5.24171	46.5382	26.9748	31.9395	87.7734	5.05465	76.834
TCGA-AP-A0LN-01A	0.0493597	0.016003	19.0024	2.86862	0.00679014	31.2464	7.09487	2.9411	31.7085	74.9489	18.5044	1.49058	192.309	94.2451	6.78173	0.0381609	35.1994	15.677	93.7933	7.45789	30.4082	84.452	53.7419	22.25	4.46765	17.1462	13.4233	12.2405	0.0993091	2.7155	0.771135	0.872842	3.05783	78.1572	4.48302	0.0475302	31.5863	0.0834315	9.01992	1.9524	7.2558	19.7523	5.38474	78.0646	17.3389	39.2969	98.9135	20.5467	64.6918
TCGA-EO-A22X-01A	0.0998736	0.00731009	20.617	2.7628	0.00442419	28.1391	7.5938	3.79953	26.6654	52.5414	15.5266	0.458737	189.35	82.2712	9.07881	0.0256444	96.4791	9.52015	103.079	3.58747	54.434	98.7225	36.2803	19.9034	3.72884	9.0857	29.5175	22.4579	0.143487	5.9145	0.736555	1.05106	3.30854	75.5494	3.87825	0.027453	17.5255	0.0846877	11.1283	0.217579	16.327	40.6683	5.70331	58.4425	7.74512	45.037	155.597	13.7499	85.0363
TCGA-JU-AAVI-01A	0.0603872	0.0368634	25.7259	13.0955	0.0161901	24.955	10.7778	4.92965	56.9604	157.351	35.7459	0.70232	168.182	92.591	6.59953	0.037084	139.337	17.1186	150.085	10.2193	287.169	181.711	164.453	25.155	10.2637	29.64	76.0824	51.1006	0.309672	8.80178	0.731445	0.881211	2.83562	115.954	0.724047	0.117541	50.2835	0.124513	25.9098	2.71219	14.1323	48.7502	11.1693	155.528	52.4062	57.3186	41.9003	10.6824	124.242
TCGA-AJ-A3NH-01A	0.442838	0.126101	51.7018	31.0166	0.056458	38.1253	5.62894	4.96116	89.1815	92.5541	20.7769	2.22094	265.261	98.6968	8.94682	0.100161	251.177	16.4891	97.2555	13.6046	526.019	213.969	70.7954	18.7048	46.4226	14.0983	47.3357	197.205	0.454023	8.30831	0.910766	6.74524	6.39924	503.201	11.7547	0.371544	83.3574	0.158385	25.8981	0.375712	47.9432	203.756	15.6171	207.499	10.5421	54.9408	221.069	22.0713	190.152
TCGA-A5-A3LO-01A	0.0942193	0.0376225	28.0735	16.8485	0.0139253	32.2581	5.28268	7.20503	58.7137	84.2129	26.3453	2.49396	322.163	81.3189	5.20252	0.0580031	133.418	13.3281	108.655	11.9346	988.217	156.718	102.858	16.5915	17.0623	16.6385	56.7208	134.495	0.27453	7.73505	1.03872	2.90101	6.81301	292.437	12.0916	0.0576508	34.6255	0.127078	28.8567	0.670719	13.5472	150.049	22.2323	75.178	21.401	59.0206	217.545	12.5859	113.573
TCGA-BG-A3EW-01A	0.0529966	0.0152699	15.4327	2.89442	0.00620013	18.9671	6.86499	5.46888	51.9474	43.8548	23.5651	1.09134	216.116	91.5635	3.98932	0.0452838	118.518	14.6627	95.3467	6.81481	75.5682	121.437	62.2018	18.5162	8.48061	14.9306	17.075	57.6023	0.174435	3.62364	0.91322	2.31811	6.03586	108.152	9.15381	0.0380561	19.1035	0.0980638	19.6805	0.723841	8.54144	37.5627	9.51435	94.9777	13.5763	53.0535	114.484	10.3092	46.8372
TCGA-D1-A3DG-01A	0.0717565	0.0321077	18.178	13.6896	0.0124421	33.6979	3.1292	5.296	40.1352	69.0598	16.9413	1.28339	394.714	100.407	12.4242	0.144981	249.059	16.0487	111.736	5.34978	110.907	137.602	101.413	17.6975	9.43915	16.2957	39.3931	170.765	0.443718	7.30139	0.824753	3.35456	5.45718	110.259	25.2422	0.0741803	27.7453	0.18307	12.1869	0.506409	16.0381	51.7654	15.5328	74.3771	10.0658	44.9129	146.331	18.2785	132.346
TCGA-AX-A2H4-01A	0.0536563	0.035158	9.44924	8.72731	0.0169896	18.867	4.00317	4.09092	36.0358	95.4998	18.0512	0.492462	100.193	75.3248	9.89043	0.0387877	108.792	9.99903	97.4833	8.2154	188.772	119.847	96.0074	18.8616	12.9665	16.5664	52.5227	111.053	0.407488	7.45016	0.76548	0.98391	2.74804	119.734	0.754363	0.161964	36.7518	0.249496	16.1239	1.38873	11.5793	31.2719	10.0502	96.0293	25.8389	53.9834	69.1324	7.85922	85.6431
TCGA-AJ-A3TW-01A	0.119265	0.0109908	20.7332	7.64294	0.00544073	23.2148	7.59171	3.16212	24.3799	69.6349	29.4696	0.479273	189.16	90.3132	5.91569	0.0697816	150.78	17.4364	122.877	3.79654	397.765	103.543	76.4716	23.6958	10.2606	29.801	55.509	70.1294	0.528587	9.53068	0.775578	1.88098	4.22545	122.691	3.68326	0.0220679	38.2244	0.110857	9.95972	1.47155	19.0108	71.6156	5.77765	47.8213	31.7576	60.2414	103.205	6.56581	127.237
TCGA-AP-A3K1-01A	0.351096	0.130657	58.5037	11.9723	0.0348195	29.8053	15.0443	6.97038	71.8328	252.136	34.2442	0.707152	227.693	92.1501	12.7511	0.0805309	313.876	13.9447	132.592	10.9493	500.193	366.985	109.919	23.0634	42.3935	21.4315	79.6593	133.933	0.539084	10.6415	0.873793	2.80267	6.30196	341.348	3.81812	0.323977	63.4943	0.202936	35.137	0.86114	66.4168	135.008	17.3357	140.5	31.6594	87.4481	254.517	10.6859	154.503
TCGA-AX-A3GB-01A	0.0786253	0.0294857	21.128	3.38353	0.0145177	37.6378	9.63511	4.13226	38.5723	66.9929	12.4989	1.96844	95.5441	87.7167	9.53656	0.0512377	68.0349	10.8536	71.4634	13.6335	91.6004	169.842	65.2745	19.6212	10.5047	9.23256	18.883	20.4951	0.113205	4.70307	0.690995	0.73306	3.67553	129.053	10.4728	0.102775	34.5465	0.0804695	15.7512	1.32556	7.73764	36.5574	8.12988	76.1162	11.4842	38.295	92.2329	19.8782	51.0943
TCGA-FI-A3PX-01A	0.0975098	0.0238502	10.7105	9.71065	0.0151825	25.052	11.1884	3.98199	62.5231	79.9017	32.6152	1.00889	346.751	105.273	13.6192	0.0921258	232.346	18.6075	131.597	5.48806	405.902	118.097	52.1072	21.9576	20.9974	17.95	67.0648	114.108	0.764547	10.6184	1.02846	3.64902	4.01276	217.952	8.503	0.066744	38.7296	0.145215	17.1829	0.165476	12.6178	70.6008	13.4185	88.7648	14.3034	102.441	74.8677	13.2856	118.721
TCGA-QF-A5YS-01A	0.0340238	0.013298	14.013	1.74207	0.00572415	22.4437	8.44193	4.97481	38.5843	66.7803	15.9923	0.749076	168.571	91.517	4.25269	0.0375797	65.3718	15.8563	124.901	7.16096	140.502	84.0329	63.8891	20.0422	3.77756	15.1943	19.3228	19.295	0.10283	2.39614	0.79237	0.861469	3.70691	55.3742	4.16812	0.0303175	17.1783	0.0533258	12.2963	1.55339	4.41079	24.9492	6.77428	61.4037	12.1475	33.6663	100.046	10.9705	54.5484
TCGA-D1-A168-01A	0.156681	0.0433452	67.8937	33.8813	0.0143123	16.1556	12.2765	5.276	97.0885	101.52	38.742	2.04108	285.098	87.3908	3.58704	0.041804	63.4852	13.3739	91.2504	23.8434	32.5874	74.7388	91.6549	18.9559	3.34123	41.3115	17.3938	49.3452	0.228508	2.69872	0.882748	1.18601	4.39546	361.84	2.71632	0.150575	36.1868	0.330701	23.6025	3.83647	23.0928	103.773	5.92333	165.176	77.9219	47.9564	141.32	15.079	112.14
TCGA-FI-A2CX-01A	0.0295875	0.00698384	4.84944	1.3025	0.00781745	30.7353	5.4386	2.73449	9.63468	42.4982	11.0741	0.257986	24.5783	53.361	15.5018	0.0336289	31.3615	3.96616	55.407	3.12407	29.6319	58.1666	24.5849	15.8661	1.63207	5.11044	18.6297	25.5647	0.132909	6.7895	0.545716	0.174083	1.87696	13.7769	2.88231	0.03197	10.6199	0.0774319	3.85519	3.5356	5.30979	9.65535	4.1847	62.4111	14.5101	26.5964	23.2358	13.6151	32.0246
TCGA-AX-A2H5-01A	0.193903	0.233136	190.934	26.9384	0.0290051	46.3958	7.68805	8.85114	165.599	193.925	33.2134	2.22962	296.593	98.33	11.0361	0.160887	248.95	17.3404	109.427	17.7397	661.902	216.25	160.297	22.5285	39.7498	25.6646	58.4209	160.116	2.136	14.5541	1.13259	3.34769	5.21024	261.615	8.63077	0.169594	70.4406	0.550624	41.4625	1.81013	29.1711	141.439	9.90861	86.589	24.4448	110.696	224.335	15.1755	125.383
TCGA-AX-A1C9-01A	0.062317	0.014132	14.8942	3.30567	0.00819588	25.5242	2.92702	2.82357	26.5835	46.355	17.5632	0.795325	137.864	87.8671	5.04769	0.0255557	59.6292	14.0121	88.802	3.28956	137.904	85.5055	30.4409	18.368	2.86487	12.2433	13.3666	31.108	0.111173	2.79658	0.791773	2.03846	2.83068	82.7054	3.01146	0.025706	16.8959	0.0966756	8.34014	0.731947	8.44516	31.5459	8.60405	55.2097	8.87997	52.2366	61.7537	11.9253	53.9231
TCGA-DI-A2QT-01A	0.0797213	0.0955501	25.2275	6.36181	0.0190913	9.40474	15.8447	4.31772	48.6213	180.932	32.8993	0.435892	243.255	92.7498	4.3819	0.118717	165.028	15.8847	137.715	7.0609	126.369	136.491	84.4193	24.7523	15.7866	21.8839	20.1942	54.5632	0.308185	2.89843	0.917602	1.77583	3.75765	85.1183	3.75947	0.204354	35.7072	0.163506	17.7481	0.871949	19.5231	25.494	6.86991	98.4988	29.1835	55.8449	73.6808	5.57134	135.663
TCGA-AX-A3G8-01A	0.208747	0.0775552	32.9595	12.153	0.0205395	24.8584	22.9455	6.88613	76.5687	113.363	21.5757	2.33585	411.461	98.4838	7.39752	0.136348	223.54	20.2493	126.939	19.2045	175.855	228.577	204.564	22.8703	22.3135	24.5882	30.6141	46.6971	0.228881	6.98627	0.766214	2.02473	5.42519	147.507	27.013	0.238646	52.3743	0.0945774	20.1981	1.70401	18.8752	51.3114	16.1675	105.431	23.439	37.6145	144.495	9.53851	103.266
TCGA-BK-A0CC-01B	0.530572	0.208724	50.5869	20.8126	0.0917994	25.3579	2.95185	5.35697	37.0042	114.424	25.2522	1.46636	56.4512	71.7672	7.03458	0.0329222	163.43	6.07718	45.7513	7.6813	256.56	512.425	59.5447	16.2029	19.5733	3.85927	106.272	670.058	3.45104	20.5122	1.13194	3.47752	4.76789	4088.46	1.84013	0.381831	25.5678	0.567194	45.8248	0.0292464	91.0698	361.661	23.51	194.529	9.58261	164.046	50.6683	13.36	101.238
TCGA-AW-A1PO-01A	0.131971	0.0537194	10.8684	8.88095	0.0143906	48.4389	2.01706	4.68261	15.5849	40.8643	29.7218	1.11979	514.062	98.5087	5.70728	0.0878513	70.1249	17.4438	97.019	5.00252	205.926	134.386	42.3555	17.2933	9.42005	25.5137	15.5978	108.991	0.238117	5.08234	1.07294	4.99717	6.56761	225.381	24.0837	0.0270286	20.44	0.104771	13.3702	1.10644	15.4203	41.8219	14.2024	43.8385	19.7792	69.2024	101.859	23.6481	57.9836
TCGA-EO-A3AV-01A	0.0181535	0.0196329	8.01164	2.04692	0.00794394	30.1173	7.00607	6.72437	43.2256	75.0334	19.277	0.490465	154.106	72.1588	10.6218	0.044745	64.7575	10.177	127.86	7.0145	90.6664	88.3466	99.7975	20.6072	6.36185	18.7	51.8266	35.8218	0.171979	5.69766	0.743914	0.726388	2.90748	15.9496	2.91456	0.0859627	18.4552	0.0887834	17.3958	3.73205	3.77262	14.3806	8.52508	83.1187	25.1458	30.9162	88.0803	14.159	75.6952
TCGA-AX-A2HG-01A	0.0977952	0.025335	20.2929	3.13655	0.0101977	24.2101	6.76959	3.3544	36.106	75.9068	17.4042	0.582079	241.721	90.5204	6.7076	0.0392877	93.0286	14.5653	130.154	7.28874	102.576	97.2678	90.229	21.3702	7.69893	15.7059	31.5805	27.8296	0.220103	5.21429	0.899227	0.731811	3.61919	39.5086	3.15199	0.076546	16.2861	0.158232	16.0507	0.479175	17.2703	15.9259	10.2613	80.9593	11.182	44.1856	79.4747	10.0879	64.2815
TCGA-KP-A3W4-01A	0.0968445	0.059913	30.928	11.217	0.0224641	39.6287	5.87682	6.71508	57.0311	74.2661	26.5594	1.44767	138.505	86.7221	5.97852	0.0279738	130.774	13.146	105.572	14.2777	230.906	168.62	63.4886	20.6077	9.43613	15.8137	47.9237	116.209	0.258977	6.93154	0.870861	2.08825	4.78028	380.844	2.44821	0.108363	42.2191	0.14041	27.6244	0.866903	14.1826	133.065	11.4079	129.554	13.0851	66.5933	197.415	18.7532	64.4157
TCGA-A5-A0GQ-01A	0.0185809	0.00875991	7.6381	0.852337	0.00557475	14.3999	3.94816	2.99523	17.7208	40.4877	16.726	0.762097	85.5536	81.7611	2.71424	0.0286665	35.874	11.6324	79.9009	4.64396	29.4348	66.4766	47.5772	19.7537	2.37404	14.0909	10.5198	11.6995	0.0879784	2.0239	0.719082	0.524356	3.07372	26.3813	2.868	0.0248352	15.0918	0.0577008	6.45552	2.43156	2.28116	12.3672	6.24053	55.1738	16.3175	31.18	47.2278	7.46033	35.9605
TCGA-A5-A1OH-01A	0.372612	0.0358245	32.9124	20.9015	0.0157027	55.4068	6.34215	3.56462	41.8437	46.7666	15.2458	0.80649	237.229	90.4475	13.529	0.0235296	122.697	9.14647	107.963	10.4312	347.98	172.328	36.004	19.9944	8.98472	10.9265	27.4768	74.9206	0.400372	5.52159	0.814125	4.54209	4.91194	437.034	1.67057	0.0647754	46.2016	0.149567	23.5474	0.0570071	31.4399	142.332	6.06417	62.0889	5.14384	88.7787	79.2757	25.6001	80.3396
TCGA-D1-A16F-01A	0.126042	0.0144968	44.9938	6.76415	0.00815979	18.9319	9.25016	4.92258	50.5628	62.2499	21.4102	1.08476	134.244	81.2901	2.90978	0.0346185	47.8058	13.1617	96.5683	9.24107	79.053	85.8071	85.2386	18.1359	3.57004	19.1565	23.3866	32.8461	0.149068	3.23353	0.876736	0.804119	4.26988	120.152	4.02561	0.0583731	22.4477	0.186985	14.7222	2.47495	17.0501	58.025	5.05787	73.3854	24.1955	40.4324	135.66	10.4301	83.9275
TCGA-B5-A11R-01A	0.0755748	0.00981331	14.8555	2.21405	0.00538455	26.6749	8.26248	3.40407	18.63	39.8614	26.1701	0.983611	156.431	94.4923	6.12554	0.0435121	104.207	15.2809	77.7563	2.44053	76.6571	86.1105	47.0634	20.0946	5.26787	17.4881	11.4427	29.915	0.100319	2.82813	0.817478	2.90963	3.05544	99.3219	14.6572	0.0121763	23.2267	0.0740491	7.90103	0.679996	8.70568	37.6777	9.13073	50.693	18.8344	77.987	107.824	9.91267	49.2559
TCGA-D1-A17F-01A	0.0415463	0.0191574	17.6347	2.29239	0.0117229	27.898	3.59189	3.40164	22.5329	63.9824	17.8778	0.906678	127.376	88.4606	4.66662	0.0392793	43.0814	13.6572	83.9497	7.54045	65.3077	78.4449	72.5674	20.8674	4.6437	17.4458	12.6623	18.334	0.116218	2.6814	0.741002	0.709504	3.26116	78.1827	4.35253	0.0591856	21.9588	0.111414	8.5164	2.35001	4.67196	20.7842	10.4398	72.9597	18.3932	34.5581	58.2587	12.4516	43.6115
TCGA-AX-A2IO-01A	0.152027	0.120705	31.3685	18.7008	0.0301509	45.1601	3.43783	5.36444	53.3209	75.5479	25.7412	1.39526	179.505	90.5739	14.141	0.0479767	135.516	13.7458	98.1166	10.0845	153.435	140.359	55.3566	20.5221	11.8634	21.4862	32.9559	81.3194	0.418006	6.25882	0.818149	3.23151	4.39085	341.251	5.60903	0.17121	54.8458	0.227216	24.4681	0.865187	20.806	92.8513	9.36664	93.0802	19.8337	82.4224	77.9688	21.4343	78.653
TCGA-EC-A1QX-01A	0.0554009	0.0270497	15.6338	3.56247	0.010839	20.6489	10.5531	6.22697	72.0812	64.1298	26.7075	0.905369	149.97	77.8215	6.24549	0.044846	72.803	12.4673	105.749	9.34095	59.9085	96.1664	76.4669	19.0829	5.28537	18.5693	27.6405	60.7063	0.292675	4.3219	0.891477	0.928558	4.2852	41.9065	3.17134	0.151889	18.4535	0.150152	25.0112	2.35703	9.04096	31.2468	7.2098	115.469	21.818	42.4315	68.2823	9.79479	56.469
TCGA-AP-A054-01A	0.0684881	0.0091605	9.6099	4.4056	0.00601404	34.7878	1.93667	3.54159	27.4406	23.4936	13.7718	0.607503	416.322	92.5078	10.4737	0.0437233	101.172	10.893	101.253	2.94506	134.869	93.4748	40.7867	15.9559	1.58598	10.0792	19.5889	71.6705	0.245853	5.62492	0.917044	3.18846	3.99034	83.2247	22.2638	0.0380448	16.1326	0.15948	13.508	0.082012	9.09378	30.1234	10.4662	38.3512	4.1046	75.0955	60.2464	15.2555	39.9461
TCGA-BG-A0M6-01A	0.392726	0.133885	126.716	31.4275	0.0495778	24.5514	19.948	5.74953	158.873	139.557	71.0866	2.00273	507.103	109.381	4.30217	0.092682	244.665	26.836	118.818	18.9774	221.869	269.416	97.4465	24.9671	26.3511	30.1189	43.3325	104.979	0.654027	7.59812	1.08149	4.76325	9.47273	633.639	4.06498	0.649444	92.2749	0.276379	38.2034	1.4533	94.1003	226.53	8.96156	232.089	48.4698	89.5237	624.968	17.487	237.243
TCGA-2E-A9G8-01A	0.177505	0.0334654	45.5642	14.5813	0.0163345	32.6546	9.5195	4.74971	36.5288	145.224	17.9901	1.05194	209.104	95.4251	6.98929	0.109373	78.6399	19.8015	111.964	6.68468	605.25	106.233	74.0988	20.7775	17.9162	21.5662	30.765	42.5661	0.679815	11.4905	0.888436	3.00377	3.3653	230.077	6.49052	0.0575741	32.7862	0.161082	14.2038	0.802729	24.294	103.283	14.5878	35.7102	12.1873	63.3123	158.422	12.2811	113.115
TCGA-B5-A5OE-01A	1.07773	0.048175	91.0813	17.5934	0.0160547	14.793	15.811	5.5641	57.2484	208.946	23.166	0.852902	311.903	92.3606	5.70415	0.0665287	184.219	15.6825	137.223	14.2321	476.082	194.366	109.358	20.204	57.9515	21.876	60.3247	120.517	1.70585	9.02286	0.942966	4.15441	4.97142	326.037	2.09707	0.173252	68.0761	0.301816	27.1822	0.757813	117.374	175.646	14.9612	59.8825	28.1952	52.1768	153.361	6.06303	227.814
TCGA-B5-A0JT-01A	0.174464	0.0178577	46.7415	5.01835	0.00747751	14.7168	5.10181	5.01229	37.9549	98.686	21.5812	1.01234	173.485	86.4625	3.89469	0.0488327	74.9698	14.1052	103.649	6.35259	163.954	223.674	59.9374	18.602	8.48303	11.4743	21.9228	47.0574	0.116943	3.11861	0.991818	1.83043	5.91662	233.537	4.28841	0.0304913	33.7187	0.110536	13.8114	0.82602	26.5905	90.7631	4.93666	84.7835	14.7828	58.6353	408.694	8.12159	110.529
TCGA-AP-A0LP-01A	0.0393075	0.0134347	15.8905	2.20001	0.00803319	22.8641	5.42588	3.70293	22.7536	65.8572	18.1113	0.72934	142.784	91.7358	5.57941	0.0450628	45.6641	14.2886	98.2446	5.51167	73.2552	78.7309	56.7487	21.475	5.03242	16.1627	15.3432	15.5484	0.103546	2.44677	0.72911	1.03818	3.68274	50.3008	3.10094	0.0404618	25.8937	0.0785884	8.47608	1.94837	4.93935	20.2991	8.24163	57.6692	18.3983	34.3244	77.9527	11.5363	53.1366
TCGA-DI-A1BY-01A	0.0302318	0.0120507	12.8268	1.44054	0.00786578	33.6196	2.19066	2.86914	15.8718	38.9551	13.1015	0.770437	116.809	83.0375	6.20844	0.0162814	33.8412	9.88052	81.1567	5.73759	29.0044	66.5948	36.5907	17.8448	1.83584	10.7782	12.1966	11.0413	0.0955326	2.01409	0.724994	0.695675	3.02874	50.2112	2.22354	0.0341312	12.8321	0.0495484	9.46341	0.892643	3.52133	16.237	6.60741	56.5389	8.47783	36.2715	37.292	19.165	25.4444
TCGA-B5-A1MY-01A	0.814985	0.558799	88.6163	59.5132	0.0831296	44.3744	8.7866	5.50064	95.9822	168.554	22.996	2.95873	239.751	91.6734	14.8103	0.10053	220.872	13.2741	98.4639	43.9212	193.971	241.975	81.987	22.4875	33.0914	20.6437	32.6299	226.381	0.803403	7.19141	0.932227	8.08993	5.84533	579.169	3.67087	1.07486	76.8622	0.374358	33.3569	0.782792	121.95	164.64	9.53073	206.655	14.6933	75.9837	77.4318	33.9942	243.637
TCGA-EY-A1GQ-01A	0.0863825	0.0146727	20.3949	3.26803	0.00804664	30.0064	9.95439	3.27706	12.781	57.5349	20.5597	1.15831	157.762	92.3767	6.3432	0.0340988	111.944	10.8048	77.8797	5.08882	31.1126	103.203	56.3229	19.3865	6.71995	13.3204	7.18663	21.4912	0.0888194	2.10371	0.711568	1.93415	4.39453	75.0375	10.0531	0.02915	21.0405	0.0480888	10.1398	0.741617	8.98682	38.9558	7.93215	59.5314	15.8743	52.0761	36.7477	17.5118	46.8668
TCGA-BG-A0MU-01A	0.0446678	0.028116	15.9693	3.93355	0.00965107	23.397	7.75089	4.14781	34.6966	77.5808	15.6966	2.92338	115.694	76.7544	4.79473	0.0543009	63.2334	9.94556	69.7887	13.3626	35.9902	130.971	84.1063	17.328	4.13153	9.63522	9.19018	22.2949	0.116168	2.89717	0.658669	0.687397	3.20026	66.2295	10.396	0.0912773	21.9603	0.0801893	12.731	1.93448	5.52525	26.9363	7.6464	90.9378	16.5172	27.2473	78.6849	15.4743	59.6126
TCGA-SJ-A6ZI-01A	0.0555796	0.0219309	20.6253	2.73847	0.00915324	21.0482	4.18316	5.81933	43.3545	50.6116	18.2157	0.708235	94.9342	77.4106	3.63252	0.0295253	77.2195	10.8198	84.9686	5.98349	103.362	97.1828	53.5924	18.326	3.30202	11.5643	27.7059	43.2995	0.141672	3.5835	0.765495	0.879538	4.15766	44.2389	3.07789	0.0699544	13.4645	0.116617	14.052	2.20042	10.6714	30.1111	9.0934	86.7908	14.6966	34.6552	107.06	8.29143	59.1861
TCGA-AX-A0J1-01A	0.0612065	0.0108355	12.2485	2.68504	0.00566508	24.5215	13.0571	3.40541	20.6433	54.676	13.9984	1.1341	127.738	83.5594	5.23511	0.0444954	93.8882	11.0352	80.4101	4.33624	59.0975	130.501	53.6161	18.1425	7.73192	8.50522	7.64749	22.0454	0.0895886	2.213	0.674345	1.94916	4.52766	37.8609	10.2398	0.0264905	15.7143	0.0427568	11.3646	0.750215	8.59292	23.6167	8.83748	55.2368	10.7164	37.7592	71.6171	13.3294	49.4105
TCGA-BS-A0V8-01A	0.039112	0.0290721	16.0757	3.37215	0.0112874	25.0471	2.12586	3.2225	10.9626	82.1659	14.6409	0.526972	91.8822	83.9941	6.83407	0.0310219	92.8749	10.4391	78.4775	4.6798	69.1153	72.8933	38.6287	17.7944	2.37863	11.2338	15.9058	50.7417	0.136653	2.35039	0.778622	1.14492	2.7964	102.793	5.34032	0.0426825	7.43645	0.0958308	6.98744	0.436298	5.65472	27.1513	11.7459	52.0557	10.7828	64.4915	36.3806	16.4883	29.0887
TCGA-AP-A0LM-01A	0.0636201	0.0177933	17.5141	4.3698	0.00827175	39.5001	11.9563	3.49273	20.7442	52.397	18.4962	0.642099	79.5148	76.5855	9.13434	0.0183709	54.0354	7.70754	88.4278	6.39688	28.1363	97.945	43.8131	19.8014	3.02559	11.0359	19.2913	26.9389	0.0994294	3.31781	0.650944	1.51992	3.20125	75.1611	0.478262	0.0759909	18.9562	0.107207	16.6978	1.73606	9.42344	42.1675	6.13965	79.2737	16.0409	48.1929	56.8398	18.3878	45.9768
TCGA-BS-A0TG-01A	0.150928	0.0281321	38.6481	12.4695	0.0110795	33.6953	9.87581	5.74985	73.8475	84.985	20.7624	1.09041	140.13	75.6631	6.18377	0.0245567	51.2335	9.49585	98.4665	14.5956	126.844	75.4352	94.548	18.3794	3.83952	20.3253	28.9655	35.9827	0.198714	4.52666	0.786443	0.582648	2.69765	92.0324	1.86524	0.110241	25.0564	0.189119	27.3067	1.8881	18.1705	55.0431	7.99259	142.213	21.0998	39.6885	109.064	16.4494	74.3431
TCGA-BG-A0MQ-01A	0.104844	0.0216091	30.0457	4.65926	0.00813637	24.9434	10.8683	3.76999	23.3686	85.3523	18.3868	1.92796	172.344	95.6659	5.51075	0.0664255	103.358	13.907	84.2896	9.36719	68.773	112.986	57.2047	20.443	7.33146	12.9613	13.2376	33.827	0.152141	2.69102	0.824643	1.59243	4.80999	67.8901	8.43174	0.0494313	15.1761	0.0854304	12.5902	0.854469	20.0366	24.8055	8.85873	59.0145	15.8364	46.5933	49.3635	14.9644	75.7455
TCGA-AP-A0LV-01A	0.0381417	0.0084163	13.3903	2.15274	0.00499846	29.2031	6.06566	3.06295	37.1672	45.5209	17.1125	0.795413	192.833	87.5764	5.43363	0.0186842	27.4523	11.7149	100.381	5.1951	37.3967	81.1577	37.432	19.4902	1.51813	14.5504	16.3155	11.8447	0.0953121	2.72805	0.776998	0.747613	2.64019	54.1079	2.1473	0.0255073	17.8664	0.0728389	10.3099	0.770316	5.87494	19.6606	4.18463	64.5814	9.89321	43.064	81.5544	17.3748	42.8286
TCGA-EY-A1GO-01A	0.0417479	0.0118565	9.14753	1.11049	0.00585524	22.7491	7.25573	2.61221	40.6376	51.2449	22.9028	0.561651	275.237	104.987	7.7098	0.0686495	127.94	16.1807	101.054	4.09168	64.5884	115.457	84.0382	21.1552	3.50423	18.4191	20.6141	28.9344	0.0861972	3.06719	0.942689	0.826684	4.4212	108.928	18.6499	0.0246995	17.596	0.0904542	14.1918	0.604782	5.47661	30.0297	8.49264	96.0771	14.7951	65.8962	87.1488	17.5879	47.96
TCGA-B5-A0JZ-01A	0.0436763	0.0106418	13.2326	2.01285	0.00723658	23.6703	4.28071	3.07019	16.4329	48.3291	13.4672	0.862576	108.519	80.0489	5.30562	0.0316055	59.1868	8.99442	75.8067	5.50756	42.744	98.8346	42.3058	18.0204	4.20037	8.9048	8.7093	12.8908	0.0998442	2.04444	0.653861	1.64709	4.41475	31.8771	3.80727	0.0415154	16.5478	0.0464153	8.2656	1.55919	6.03747	14.385	5.6687	52.2267	11.0037	23.851	49.912	12.6312	50.843
TCGA-AX-A060-01A	0.0805622	0.0175114	21.8388	5.81559	0.00744702	26.2622	26.1081	4.03983	31.1569	89.4012	23.5672	3.02691	257.54	91.0613	6.09284	0.122381	91.4595	14.4292	87.352	10.8931	35.5195	108.644	85.2667	21.4973	12.9226	17.9771	10.2782	26.3124	0.133277	3.67073	0.726425	1.2859	4.67888	62.0851	25.6248	0.065322	25.7006	0.105739	10.1442	2.15006	10.299	27.7044	12.2648	88.5721	36.7991	35.4364	76.8419	16.5514	99.6748
TCGA-AX-A2HH-01A	0.24723	0.0278004	64.7479	6.99092	0.0146764	26.1221	8.86844	3.90573	92.183	98.3801	27.7782	1.75786	314.666	108.606	4.33288	0.0678913	248.765	20.2412	118.337	9.92189	269.251	194.733	71.389	21.2893	7.85963	16.7449	34.9651	59.1021	0.332386	6.79712	1.1259	1.18664	6.3811	417.776	14.8102	0.105666	38.9965	0.124207	26.5432	0.336274	39.5026	120.843	10.6532	112.74	12.9391	70.5466	184.927	13.5644	105.018
TCGA-EO-A3AZ-01A	0.0307709	0.0229263	9.48151	2.66214	0.0125077	24.0507	13.8526	3.56685	28.2002	73.902	21.9786	0.497885	166.72	83.987	7.68941	0.0358885	69.051	12.8787	139.674	14.8753	27.7152	67.7298	111.082	23.604	4.1225	28.5075	34.1059	12.4439	0.0894833	4.06918	0.589791	0.467143	1.66548	47.0144	0.532348	0.11403	34.0936	0.0773326	12.9565	4.15321	3.53998	19.6937	8.82716	98.5446	37.1245	32.9148	36.0894	10.5097	57.0374
TCGA-DF-A2KU-01A	0.027758	0.00581002	6.56452	1.34973	0.00532514	22.7122	4.77071	2.16356	11.5555	53.4915	11.2618	0.545299	146.933	87.7679	6.16625	0.0524658	71.0629	10.8887	98.0802	4.07787	53.1995	60.9091	41.4512	20.1903	2.78318	13.7222	11.4481	6.4787	0.0681804	3.5091	0.559292	2.21199	2.63953	24.081	5.37068	0.0250665	17.8207	0.025515	4.50618	1.55851	3.32197	9.7185	8.48356	35.84	10.255	21.3333	56.3165	11.4621	52.873
TCGA-B5-A0K6-01A	0.0601344	0.0301506	27.6293	6.05651	0.0133183	33.1198	11.5365	4.91773	60.0019	92.1053	16.3001	1.7247	199.838	90.0102	7.5232	0.0724481	54.0279	14.9856	93.792	17.6917	49.0845	82.4365	93.5573	19.2806	5.75185	20.2747	15.1034	24.0795	0.151143	2.79236	0.720939	0.890602	3.15069	60.0798	6.73934	0.135416	29.3465	0.118035	13.409	4.0603	8.9772	29.1756	7.68233	98.9882	21.6965	24.7991	93.4659	22.3122	69.8045
TCGA-AP-A0LL-01A	0.0384039	0.0353976	15.8353	3.67502	0.017961	34.6155	3.53983	3.20532	20.3623	68.4101	14.2174	2.08679	123.537	88.6795	8.69611	0.0497054	52.1146	11.9356	67.7981	16.1329	24.128	113.219	75.5352	17.6911	4.42256	11.9918	11.8854	17.9328	0.14428	3.10706	0.738001	0.672294	2.67486	111.547	15.5114	0.128395	18.3524	0.0769732	9.61237	1.13897	4.60151	20.7824	11.7984	72.1163	14.5093	34.6502	30.85	27.5748	28.6485
TCGA-A5-A2K4-01A	0.131928	0.113774	46.2219	9.46979	0.0281834	18.8746	6.3315	6.11807	77.8659	151.396	22.9217	0.925324	120.055	80.993	6.54896	0.0543562	174.999	11.8275	111.896	8.50591	264.536	193.365	61.3555	18.9374	12.1546	14.7652	68.059	203.41	0.651755	7.69772	0.960908	1.37909	3.56096	229.719	3.14604	0.228784	28.0474	0.265306	33.0096	1.03636	27.4956	87.1977	14.9072	124.121	17.5271	70.7803	86.8578	10.6667	106.697
TCGA-D1-A163-01A	0.158655	0.0175845	52.2797	6.75922	0.00796012	22.2152	8.18285	5.15885	56.7836	77.4392	21.0957	1.36394	188.006	83.1789	4.27375	0.0263173	64.9306	11.4103	100.714	8.87371	73.0215	109.677	65.0245	17.8749	5.11427	13.6589	19.5801	35.4128	0.206287	3.54732	0.853574	1.09865	5.20555	99.7967	3.42356	0.076169	17.734	0.202486	21.0624	1.5205	30.9855	56.8683	6.57198	98.7498	15.836	40.1281	143.177	11.7368	111.415
TCGA-D1-A17M-01A	0.0690694	0.0186412	20.5197	3.76105	0.00728192	20.3838	6.88151	4.82554	58.8918	72.0123	17.7514	1.49905	184.722	81.2279	4.85698	0.0372687	68.3249	13.2008	104.745	9.10289	83.3816	95.3639	66.7193	16.4565	3.94028	15.7813	13.5986	30.396	0.192218	2.77946	0.867619	0.764414	3.57968	44.742	9.09484	0.0584131	14.035	0.115465	16.2235	1.79388	10.813	35.3078	6.31872	64.6807	15.1575	35.3532	107.752	12.089	71.4554
TCGA-B5-A0K0-01A	0.112194	0.0218485	23.852	3.33132	0.00931842	31.5157	2.69356	3.39273	47.6248	53.3845	11.989	1.12903	77.4371	70.9766	8.22541	0.0236386	40.7175	7.20388	63.152	7.86563	90.8747	128.528	40.0785	15.1292	3.02045	6.60006	22.2431	34.988	0.198912	6.75217	0.808368	0.211139	2.79231	86.5966	6.68115	0.0741809	10.5916	0.132198	17.4333	0.692288	15.6709	34.49	4.41476	92.415	6.92552	33.3774	118.025	17.4346	61.4661
TCGA-BG-A0M9-01A	0.0659868	0.01548	30.7372	5.20116	0.00848068	21.6285	5.97666	3.82152	23.4678	79.6234	23.0093	1.45808	169.469	91.588	4.91768	0.0580765	58.2144	14.589	84.5205	6.20389	58.1923	101.395	60.8292	21.7838	8.71467	18.146	14.3126	21.6971	0.0962611	2.66539	0.737694	1.61253	4.33177	123.434	5.51439	0.0353722	29.4977	0.0746171	9.51106	1.52353	9.57262	36.9131	7.64193	62.5169	25.1043	46.2024	108.183	12.509	84.5133
TCGA-BG-A0MT-01A	0.086793	0.0446585	27.8167	6.78313	0.0167206	29.3065	13.3136	8.70178	45.3799	92.8147	34.1492	1.58661	189.186	91.9012	10.6096	0.0982998	150.08	15.3208	91.8447	12.7097	107.277	204.685	63.7978	22.1351	11.3398	22.3558	38.5555	71.2433	0.280927	6.21252	0.881744	1.85964	5.88149	125.277	11.4539	0.0869545	32.0701	0.0701869	18.5077	2.14526	16.5024	59.4071	14.1349	82.2086	30.2513	65.4596	167.534	15.3146	95.1565
TCGA-B5-A0K7-01A	0.0407613	0.0125111	11.6074	1.60213	0.00624675	23.7077	6.68721	3.30944	33.6074	57.0649	12.8872	1.06801	102.28	81.9018	4.49203	0.0272123	45.6167	10.2995	68.5724	6.22208	54.9392	95.817	41.2082	17.5847	4.48179	9.91283	10.0618	14.3953	0.104491	2.0171	0.723041	0.550494	3.72539	35.9092	5.11482	0.0289878	19.9096	0.0486153	11.4129	1.40421	5.3538	21.6275	5.89736	76.1561	10.7362	30.5867	66.3148	17.3189	39.9426
TCGA-A5-A0VO-01A	0.0452333	0.010963	17.2038	1.89685	0.00602331	24.3005	5.43462	2.87012	18.0957	54.3686	16.915	0.827361	127.353	83.4719	4.88277	0.0235015	43.7809	10.8749	91.9039	4.5401	45.4064	83.1814	41.1745	20.0421	2.99321	12.7977	13.4458	12.3163	0.114427	2.80478	0.772572	0.910399	3.16405	53.5841	2.59874	0.027209	15.5035	0.0660541	8.26396	0.756396	7.15393	19.5901	5.8218	58.1774	11.0117	44.6057	93.804	12.7585	51.122
TCGA-AJ-A3BK-01A	0.0290445	0.00787607	11.9369	1.31861	0.0047847	16.4186	7.2029	3.12383	22.3641	53.8427	18.6631	0.473641	150.805	86.4858	4.64745	0.0378422	44.1639	13.4098	114.214	3.91395	34.9909	59.2565	47.939	20.1443	3.17199	17.5032	14.8844	9.42953	0.0768009	2.24278	0.713608	0.910771	2.92018	24.8592	3.74476	0.0234571	21.1347	0.0397977	6.30579	1.70301	3.46224	14.838	6.01452	43.6848	16.775	30.1155	87.3044	8.97059	47.0007
TCGA-D1-A102-01A	0.110692	0.0260613	26.1173	5.27568	0.0121359	28.2741	3.31214	3.92529	49.7149	70.6271	16.5028	1.73044	142.544	80.7356	7.70922	0.0421378	47.6173	10.4673	72.7326	8.17223	97.1862	180.569	45.7868	17.7677	10.4846	10.0228	18.3396	31.274	0.16095	5.12056	0.869722	1.22626	4.48069	182.178	8.53722	0.0837987	32.5312	0.122819	17.489	0.809114	15.9945	49.7822	5.72937	106.841	10.2355	44.3475	138.157	20.022	86.5856
TCGA-AJ-A8CV-01A	0.0414784	0.00661763	13.6109	1.15182	0.00448889	14.1434	5.38712	3.42436	17.0852	45.7126	16.5236	0.498884	124.33	85.0689	3.26783	0.0293654	42.5851	13.1124	95.2764	3.50567	52.7375	72.9235	45.7919	19.7131	3.04836	14.5096	10.8348	13.7951	0.0788607	2.19147	0.764908	1.00883	3.51082	35.9111	3.82391	0.0166176	17.7896	0.0544237	6.53251	1.37099	5.26365	18.3298	5.05323	43.0249	13.6089	33.6409	139.957	6.45177	43.1827
TCGA-FI-A2D4-01A	0.142355	0.00863806	26.0037	3.09421	0.00470929	13.6737	5.73162	2.82029	17.9077	95.3812	20.7299	0.631449	229.136	90.4924	3.78969	0.037604	63.0646	13.5554	126.89	3.50678	52.1802	114.926	47.9829	21.1405	4.13574	14.5045	11.6296	12.8402	0.0514791	1.9206	0.784898	1.67458	3.47067	99.6343	4.29502	0.0238792	27.154	0.0558662	8.27247	0.337365	23.3523	30.7295	4.7215	61.8703	13.6348	60.7433	172.872	8.61848	106.992
TCGA-AP-A0LO-01A	0.0266582	0.00585907	5.08521	0.722591	0.00336968	15.3988	6.90723	1.88641	8.32838	43.8175	17.793	0.690854	120.744	89.4164	4.00752	0.0314536	57.0968	12.3339	85.9202	2.52926	20.4995	60.7618	43.6724	20.8871	2.19874	17.5887	9.69927	12.7642	0.0770487	2.16377	0.753913	0.809647	1.89819	31.4182	9.14606	0.00967463	8.25914	0.0310139	4.99026	0.58776	3.79087	9.66472	9.51896	39.1627	16.3726	60.8517	36.2565	8.99507	31.9283
TCGA-A5-A0GR-01A	0.0652974	0.0423082	26.786	6.66755	0.0204025	18.8868	9.40941	4.08224	31.86	103.442	22.2412	1.16464	71.1855	79.6986	6.1907	0.0710265	93.171	9.68246	75.7299	14.5661	33.3464	90.58	71.0904	20.7008	4.85328	12.405	13.8847	41.0157	0.261794	3.7843	0.692739	0.930284	3.78873	109.987	2.03974	0.218654	23.0682	0.0855636	16.2459	3.46408	11.3491	20.0736	9.12579	95.3479	21.2467	31.9158	63.337	8.83273	55.6061
TCGA-AX-A0IS-01A	0.0679972	0.0173891	10.9765	2.9762	0.00527375	33.9087	11.7852	4.29441	26.8865	58.5444	17.1462	1.52433	110.208	79.0915	7.80525	0.0350074	69.5498	10.1519	79.2617	5.65096	64.9082	133.332	55.1353	18.5801	5.78582	9.33371	12.1798	26.697	0.0951182	2.88609	0.71257	0.872555	3.13217	65.3751	9.57761	0.0304182	19.2037	0.0591795	14.9078	0.679314	10.01	25.4062	7.74148	81.3022	11.9881	52.3524	86.0459	17.8424	64.6234
TCGA-E6-A2P9-01A	0.0755286	0.00737392	13.5048	1.63788	0.00481281	24.2429	7.70879	2.47399	14.7187	45.8212	15.8627	1.19025	158.475	94.8338	3.70546	0.0337496	97.224	13.6085	66.7134	3.14868	54.0367	148.186	33.3736	19.5404	10.7973	10.5621	4.03418	14.8068	0.0719907	1.82123	0.781933	2.34677	4.26681	73.1279	12.8467	0.0109353	20.1237	0.0403054	7.89906	0.702088	10.3589	22.6138	7.5881	48.7839	13.0246	46.6068	45.0755	12.0841	45.5735
TCGA-BS-A0TJ-01A	0.144497	0.0245216	26.2399	13.3146	0.0141682	30.3932	8.24371	4.17718	44.5804	81.4143	20.6695	1.45301	229.404	86.2991	8.11869	0.0514236	113.849	10.7905	94.5274	8.38082	107.097	128.934	59.1293	19.4004	8.07412	13.1309	27.4071	48.879	0.224105	6.91793	0.78903	3.41898	3.75633	150.663	4.99803	0.123305	26.5676	0.157673	17.4976	0.656503	26.8385	47.8915	10.456	76.2291	13.6134	50.5665	122.034	13.7438	96.6775
TCGA-AJ-A2QK-01A	0.115522	0.0461054	28.3851	8.29914	0.0161551	41.0976	4.22952	4.07468	26.7098	74.2834	21.4585	1.26005	131.19	79.9473	11.5548	0.0607075	106.528	10.161	66.6327	6.76827	100.64	93.3014	41.9618	17.7162	10.644	12.9242	23.391	73.9051	0.22926	5.55837	0.767274	3.91379	4.02399	162.309	6.63849	0.0808155	20.6343	0.113272	14.5558	1.94354	18.893	58.4318	15.6337	65.6687	20.0185	52.1924	88.172	20.5836	83.012
TCGA-AP-A0LS-01A	0.183827	0.0191883	39.4012	7.72329	0.0103415	31.9412	8.08653	4.78831	47.5256	86.6326	20.4671	1.1785	222.641	86.2189	7.21002	0.0501004	107.873	11.5864	99.1407	6.51894	104.673	142.917	78.4264	19.8777	11.0681	13.6252	19.1087	42.5895	0.158978	5.04769	0.799255	2.66443	4.77431	108.128	6.90334	0.0680959	22.4887	0.112427	15.443	0.471908	26.4064	45.5715	12.5151	86.8051	12.5929	49.888	202.971	12.6015	96.4345
TCGA-BK-A139-02A	0.107956	0.0138456	24.4429	8.19685	0.00876722	26.6305	7.17224	4.44379	22.1508	67.5426	20.1346	1.05392	153.821	80.6173	9.14229	0.0367725	125.32	10.4579	92.2482	6.27842	300.094	164.283	39.9251	19.1803	8.15054	11.2159	31.7244	60.9275	0.300091	5.86678	0.809957	2.51327	4.51924	215.853	3.58943	0.0374122	18.922	0.116223	19.9502	0.423532	15.0588	71.9541	8.62693	84.8843	14.0355	68.568	88.8687	16.5428	101.424
TCGA-AP-A0LE-01A	0.049374	0.0133252	21.0531	2.84778	0.00836852	26.0322	5.67118	2.75589	19.1938	86.6403	14.1907	0.977777	302.187	98.3401	4.97375	0.0345244	55.4072	14.8383	114.909	7.07549	48.8973	83.1491	79.741	18.7136	5.07892	15.3153	9.35875	9.19267	0.102201	1.94755	0.760713	0.732346	3.18187	32.9781	5.41323	0.0516513	16.099	0.0612767	8.44661	0.951987	6.49599	18.6204	9.55528	52.0498	11.4712	30.1456	47.245	17.3032	58.6104
TCGA-AX-A2HJ-01A	0.153158	0.019469	39.7544	8.39785	0.0114717	42.9963	7.63396	3.85934	30.1252	90.4738	15.2794	1.06109	175.409	85.8414	9.02463	0.0324472	58.6975	8.83828	78.6539	5.5638	58.0334	137.091	44.4408	18.3244	5.66359	9.87653	15.6751	27.1328	0.140771	4.00565	0.740885	2.70431	4.12444	146.31	5.97321	0.0592433	20.4805	0.115375	12.5131	0.383754	21.6308	52.6526	7.13961	59.1377	7.59711	48.9463	97.7332	19.3314	83.3501
TCGA-AJ-A3EM-01A	0.145942	0.0126038	16.4581	6.6014	0.00694614	31.1724	5.86913	3.41201	20.6902	51.7406	16.8137	0.624116	403.86	93.1405	7.50526	0.0620741	129.622	16.0056	121.479	3.76044	343.368	123.631	33.6766	17.5447	15.4832	18.9758	12.6634	56.6301	0.142947	3.54597	0.867862	7.71984	4.39451	91.5386	9.48773	0.027383	27.1511	0.0684983	13.4923	0.246263	16.5344	67.8912	13.9265	33.5428	8.53139	91.9713	91.05	10.798	78.8779
TCGA-EO-A22T-01A	0.0876234	0.016752	18.6609	3.3129	0.00809615	14.7566	4.53866	4.43983	34.8491	50.2627	22.4754	0.573453	138.149	75.5048	5.27236	0.0392332	79.4429	10.1734	109.237	4.73491	46.0964	99.2657	42.7672	17.9945	3.8907	10.4303	25.3022	53.5082	0.230923	4.60849	0.929307	1.72738	4.6877	43.2473	3.42095	0.0786786	12.2563	0.172581	14.4741	0.71045	17.821	23.7187	5.28586	65.5991	13.7885	47.9465	101.905	7.26576	73.9211
TCGA-A5-A0RA-01A	0.036131	0.0112292	11.8118	1.53353	0.00663629	14.7681	5.31558	3.92289	31.594	52.1686	23.051	0.857073	129.5	88.0431	3.07492	0.0445409	56.1806	14.5718	99.1444	4.35106	63.0151	85.4664	47.115	20.8538	5.16001	16.3605	19.9386	24.0096	0.154726	3.67906	0.87823	1.42647	3.47324	67.4816	4.50838	0.0275007	28.6483	0.111997	10.7189	1.32076	4.7062	23.0027	7.74103	53.3827	16.8791	49.0334	116.481	6.18105	51.6932
TCGA-AJ-A3EL-01A	0.0218962	0.00631735	4.32195	0.844433	0.00355529	27.1037	6.11418	3.3055	18.2991	27.7734	18.7948	0.327419	165.912	80.6013	8.88512	0.022541	54.332	10.8727	117.165	2.70671	69.1057	65.0032	24.1869	18.7884	2.87544	12.3875	25.4718	19.6959	0.0809208	4.51578	0.770189	1.66851	2.42269	22.3714	2.20594	0.0163864	15.5419	0.0366296	8.5469	0.643845	2.67594	15.7267	7.02135	44.5171	9.24502	44.4896	89.8454	13.5648	37.8887
TCGA-D1-A16O-01A	0.120767	0.0242336	41.1646	4.9211	0.0144602	30.8087	10.6464	4.91524	41.4154	84.3537	23.7492	2.83478	145.283	93.6022	5.36217	0.05586	74.8316	11.6327	68.6492	10.6704	48.1099	155.25	87.1524	22.181	7.87721	12.0389	16.4495	26.432	0.122949	2.87827	0.770867	1.43659	5.21474	263.615	7.58026	0.0906156	32.086	0.128192	16.2712	0.91328	16.1433	39.8544	7.14652	85.8136	20.325	49.8403	157.094	14.0285	77.6136
TCGA-A5-A0GB-01A	0.108261	0.00566193	15.6929	4.13445	0.00452946	17.5441	10.1274	3.35778	19.9806	57.7216	24.8347	0.971373	260.689	89.8947	4.04566	0.058031	83.8297	12.8798	88.2367	2.79402	74.1734	117.632	49.6645	20.5176	6.89984	14.6055	11.4143	27.675	0.114136	3.977	0.779062	2.06692	4.00886	51.9043	14.2903	0.0169152	19.8938	0.0759989	8.43918	0.512547	14.3845	23.6888	9.16985	53.7366	19.8743	51.4403	75.2155	8.61858	71.5944
TCGA-D1-A16Q-01A	0.0330828	0.0138373	14.726	2.63585	0.00756804	28.4494	2.93205	2.78967	25.4899	53.7415	14.2138	1.02501	162.68	88.2208	5.89301	0.0250505	28.8028	11.9834	93.5226	7.86284	29.8028	69.3468	48.0871	18.2865	1.72727	13.8438	11.5909	8.94729	0.0857867	1.99079	0.727959	0.552458	2.81129	49.9787	2.19871	0.0449873	18.0893	0.0513511	8.89351	1.76026	3.92655	18.0234	5.35137	60.3878	10.5696	27.3626	47.1047	19.5328	37.0686
TCGA-BG-A222-01A	0.115913	0.027991	36.1234	9.8623	0.00998993	27.0493	16.6826	7.42995	52.8302	75.8937	32.3184	1.51657	199.83	86.514	6.78676	0.0835113	120.898	14.7908	94.7511	7.71855	67.7253	113.646	70.8959	19.1027	7.00026	20.4966	33.3083	98.2568	0.379487	5.50425	0.929003	2.20341	6.33012	107.85	7.83484	0.0716247	20.7211	0.173523	21.807	2.06535	19.8299	56.9563	11.4007	102.57	26.7605	58.7321	104.13	15.3422	81.0666
TCGA-PG-A916-01A	0.0509285	0.0108053	17.1086	3.08627	0.00623356	19.0562	8.54676	3.19513	19.9464	59.7501	23.9741	1.42273	123.459	86.9537	4.56446	0.043309	65.7609	11.4312	67.5689	3.93767	73.9419	92.1464	50.4569	21.7146	9.13672	13.4793	12.4904	21.7865	0.0910524	2.55709	0.726035	1.80651	3.4164	75.4204	6.5232	0.0173365	28.785	0.0619462	9.4059	1.27341	6.14802	28.9044	8.95334	54.4185	22.8784	57.1854	80.8117	11.1988	71.3272
TCGA-AX-A1C5-01A	0.105639	0.0175594	21.3136	4.90264	0.00740663	17.236	9.9103	4.20544	40.9204	75.7441	33.7229	1.22121	312.111	93.9346	4.86559	0.074624	81.1243	17.6129	128.839	5.22853	54.0086	117.784	58.9966	21.41	8.53093	23.5329	29.2483	48.1952	0.219066	6.17527	0.985777	2.14616	4.85405	123.992	5.06205	0.0320688	27.1457	0.19546	12.4845	1.12006	14.6466	43.1424	7.60439	84.3091	30.1633	67.2145	187.527	9.58071	97.9269
TCGA-PG-A915-01A	0.255398	0.0490488	46.7294	10.7359	0.0188967	25.3981	9.2612	4.94688	64.513	94.432	26.8566	0.978029	282.874	105.518	7.98877	0.0830229	194.708	18.1742	121.669	5.86723	482.907	152.234	76.9873	23.4886	7.35508	29.8151	50.3731	101.236	0.913379	10.5452	1.05089	3.21038	3.4078	317.045	7.3048	0.0745936	34.7387	0.262751	13.2803	0.78795	33.8281	101.014	7.65591	78.9889	15.4909	100.006	117.908	15.3023	108.773
TCGA-AX-A2HD-01A	0.0874754	0.0135158	20.5188	4.51113	0.00750719	18.5338	4.00057	5.37741	41.754	52.633	23.1388	0.754915	249.581	87.665	4.13657	0.0464537	84.0785	13.4227	90.8211	5.26403	40.4771	84.2792	20.4113	17.9995	4.68754	14.7957	20.167	69.9388	0.266329	4.121	0.961925	3.71149	4.53438	97.1419	3.99468	0.0316006	19.2798	0.144738	11.0004	0.953042	16.3076	26.4898	7.21093	75.4598	12.1265	55.6796	85.1397	12.4924	72.9189
TCGA-BG-A18B-01A	0.077265	0.00838749	24.4594	3.3386	0.00612676	21.2657	6.09331	3.0201	19.673	68.1961	18.1457	1.19316	129.699	89.1793	4.27972	0.0459676	55.7506	12.3057	71.4371	4.02195	82.8229	94.7241	45.4773	21.2716	4.3438	12.3565	8.47314	13.7011	0.0911336	2.54183	0.712611	1.90437	3.28392	71.0501	6.01258	0.0251057	21.0479	0.0785896	8.33962	1.3244	10.7858	22.2285	5.78921	50.9409	16.4126	42.3515	63.6561	9.75916	71.8631
TCGA-AP-A1E1-01A	0.0505856	0.0115934	12.0396	1.83197	0.00592066	20.0758	6.81449	5.07298	33.1899	40.6637	16.5664	0.92531	146.701	84.6346	4.14843	0.033122	60.0562	13.1552	83.7126	4.82088	61.4635	94.174	32.1851	16.8736	3.79056	13.357	11.0606	27.7716	0.117884	2.32159	0.867378	0.67882	3.25365	39.2106	8.3281	0.0273172	11.968	0.0500611	13.0703	1.11157	8.34163	20.1562	7.27805	57.7638	10.9952	40.6672	65.9687	10.8654	43.1989
TCGA-A5-A3LP-01A	3.57502	0.515643	214.281	222.488	0.0700556	38.0098	31.9857	22.8894	131.831	267.247	38.5662	2.69936	204.481	87.636	11.7514	0.236108	503.473	16.3561	89.7037	67.9189	1208.16	558.112	156.639	21.1643	71.4173	29.4614	36.1581	459.839	1.78478	8.7904	0.867744	12.8743	10.1969	1234.59	11.1706	0.63173	99.0629	0.405833	69.2619	2.87727	391.255	302.965	24.7606	190.916	54.5068	81.7529	224.55	20.8029	269.68
TCGA-AP-A1DV-01A	0.173338	0.0213902	78.7624	4.68847	0.0111155	37.2156	9.28869	4.77739	37.1885	125.468	19.5504	1.45879	215.244	90.8869	6.81873	0.0674052	135.715	12.5664	95.1755	8.76834	105.003	110.981	69.6596	21.9341	9.1041	12.6442	23.9254	26.0366	0.171095	4.77235	0.806016	1.43	5.03666	121.917	4.02654	0.0771381	21.2259	0.155323	16.0877	0.698911	33.0285	30.0154	9.41409	88.4591	13.2084	41.5002	150.929	15.5318	112.746
TCGA-BS-A0TI-01A	0.0433457	0.0208162	16.1998	4.40051	0.00968653	24.7603	3.88275	3.15694	26.6422	83.3178	14.7632	0.650344	191.562	84.3697	6.19923	0.0428156	75.4293	13.644	105.728	7.81429	106.789	85.0858	55.4399	17.4384	3.47412	14.955	16.9296	29.5161	0.135956	2.59557	0.733898	2.0304	3.96489	74.0838	3.42278	0.0522712	23.4973	0.0510479	8.39093	2.39255	5.47969	38.5969	11.9679	73.0083	14.334	31.2959	171.062	15.8476	71.1711
TCGA-AX-A2H2-01A	0.093116	0.0608673	22.9585	12.1918	0.0245559	34.4577	6.21331	4.64539	49.3437	111.169	27.2987	1.13734	216.066	98.8565	8.12804	0.0971336	134.328	18.7369	118.688	12.5419	561.689	102.874	98.5133	23.7352	7.03882	29.0329	59.1224	53.743	0.700951	10.1168	0.85012	3.31875	3.91402	143.793	5.28212	0.163051	40.2761	0.165159	17.4382	1.67612	14.4098	67.0241	11.814	80.6183	20.7426	61.5575	99.0609	16.9523	99.2952
TCGA-AX-A05S-01A	0.11179	0.0267536	23.0185	6.33668	0.0103954	23.9926	8.45288	5.15427	38.9624	66.3409	22.0567	1.06162	146.84	83.4552	5.60959	0.0397328	80.241	13.6271	88.9522	11.2403	65.5631	96.6214	64.1714	19.4389	6.50501	20.3911	12.1197	37.1577	0.202243	3.02521	0.791346	1.18742	4.29287	103.337	5.07459	0.0786899	25.7294	0.116915	14.1283	2.75258	15.2682	51.4869	7.0362	95.9085	21.9064	39.7509	84.329	11.3442	69.1663
TCGA-D1-A162-01A	0.0679079	0.0158584	16.957	3.67428	0.0089887	15.7102	7.64061	4.32736	39.6689	47.7335	18.1992	1.56705	159.911	87.3948	3.57344	0.0544069	85.6726	13.8197	79.2085	5.50871	71.0231	147.316	44.1409	18.0291	8.46833	14.4912	12.7539	44.9014	0.159654	2.72273	0.849147	1.78592	5.78479	128.943	12.421	0.0384713	24.8649	0.0991239	12.0746	1.51232	9.87581	44.2025	7.35445	76.0822	14.538	42.2476	86.8561	10.5563	63.9038
TCGA-D1-A0ZS-01A	0.075218	0.00697454	14.8377	2.90324	0.00384667	12.6665	9.63303	3.41892	25.439	45.2578	28.3709	0.688928	288.852	86.6463	3.72308	0.0300674	61.0903	11.6687	120.011	3.59657	24.7387	44.7386	27.9676	20.4954	0.75716	20.7425	22.5605	22.7165	0.160935	3.20012	0.936053	0.936829	2.38416	80.8103	1.41094	0.016584	19.6219	0.1316	10.4561	0.398984	11.9597	30.5933	5.93723	47.2206	14.1973	102.074	77.9141	7.29583	78.0121
TCGA-BS-A0V6-01A	0.0340562	0.00986192	9.81196	1.67563	0.00545593	17.0059	4.96789	3.41554	19.6193	45.1376	21.3365	0.626326	107.216	84.4105	3.5623	0.0328485	43.8909	12.7172	89.6047	3.44253	69.3437	68.8497	42.6038	21.0034	3.33468	15.7095	15.2983	19.1886	0.0913787	2.64351	0.777595	0.952813	2.46781	43.873	2.05923	0.0242152	20.065	0.0617597	8.34267	1.28002	4.49139	17.3049	7.18438	45.155	14.7837	46.2763	73.2715	6.51978	40.4884
TCGA-KP-A3W1-01A	0.122217	0.0485903	18.1582	8.29502	0.0182166	14.1115	3.79203	3.42667	32.1085	89.5729	24.1297	0.321436	95.89	76.1397	6.04413	0.0553682	80.5845	10.8888	96.4482	6.95497	223.908	167.109	63.4688	19.1165	14.9126	20.6383	29.568	90.2758	0.398176	6.08014	0.762002	0.914557	2.78952	126.39	1.58232	0.196798	30.1251	0.152191	18.7386	2.55279	29.3777	56.6508	10.0736	68.7603	36.0834	43.9648	59.847	4.53017	82.9509
TCGA-D1-A0ZU-01A	0.16267	0.0133703	45.5621	4.75453	0.00707808	19.6839	3.62894	3.18417	30.7537	61.4426	20.0376	1.39646	168.029	86.9534	3.29633	0.0228878	52.2668	10.9471	85.7528	5.91342	39.3753	92.8503	37.5296	18.4935	3.19809	12.6939	9.30783	19.5265	0.0882252	1.97161	0.882186	1.32854	4.34982	129.022	3.54993	0.035103	23.6333	0.0925566	11.6668	0.700161	24.0971	43.971	4.84778	66.4092	12.2684	53.0389	108.717	13.2404	82.4121
TCGA-D1-A3DA-01A	0.09408	0.042214	25.7653	6.12541	0.0140033	20.9373	18.5403	7.40914	96.4683	81.1296	28.4762	2.59016	190.085	90.2871	4.71759	0.0783019	157.648	16.5797	99.9995	21.6867	86.5449	163.468	123.7	21.1547	13.655	19.7695	30.2526	75.3118	0.284178	7.24136	0.890458	0.917224	6.21995	207.347	10.909	0.117216	39.7231	0.1328	30.4742	2.08736	15.1869	68.9806	9.37768	147.385	26.1003	43.2625	117.619	10.8054	80.9385
TCGA-AP-A05H-01A	0.148554	0.217781	47.0661	48.424	0.0394472	34.0789	17.5832	6.022	76.7755	173.116	31.1141	2.52366	529.853	94.6743	9.91567	0.07411	126.887	17.8005	119.181	50.543	202.301	97.6973	154.6	22.7157	13.154	38.0769	49.183	82.7968	0.696621	7.82492	0.906791	2.57592	3.63907	484.889	9.72246	0.270914	75.9567	0.315379	28.5174	2.04514	20.8923	170.505	12.414	154.636	38.8215	61.0825	130.808	23.6305	116.202
TCGA-D1-A16N-01A	0.124806	0.0998787	35.4034	30.5138	0.0272963	32.8553	2.26756	9.3154	91.0429	76.4791	31.0533	3.88393	448.521	91.4124	12.1695	0.157277	58.8473	17.8436	92.6689	22.7509	237.909	152.852	72.1185	15.6404	14.1767	28.9797	28.5314	197.764	0.311796	5.19907	0.991846	7.8501	6.37131	410.518	17.725	0.159087	49.9742	0.220611	20.2591	2.89283	18.4038	129.525	15.4259	84.9805	27.0899	44.8768	311.25	22.5112	125.981
TCGA-AP-A05D-01A	0.0657721	0.120466	24.4683	22.8455	0.0245805	29.2437	9.20253	5.63955	109.836	113.111	45.4668	1.14015	388.647	97.4306	8.3961	0.113658	117.209	23.5967	131.27	22.1458	182.801	120.918	120.521	21.6677	11.011	52.2084	42.6215	67.1048	0.49442	8.23725	0.884161	2.18346	4.86786	199.238	5.37528	0.262615	64.145	0.312381	26.1568	7.45929	11.9626	64.0437	7.737	146.835	66.1017	46.3639	163.082	16.3629	95.8951
TCGA-BG-A2AE-01A	0.0716031	0.0314824	51.9501	8.80995	0.0126112	28.8786	5.70657	3.54375	70.9864	109.323	30.4916	1.53604	163.31	89.9753	5.64018	0.0892836	104.311	15.5865	91.6794	8.67447	181.331	133.378	100.219	20.9019	7.02353	19.4301	40.7976	58.5573	0.449707	8.09907	0.885562	1.23609	4.86627	405.84	6.84876	0.0970529	27.4283	0.316885	22.8726	2.44938	14.0269	72.8067	8.72627	127.789	34.5809	52.4896	220.333	14.5968	103.997
TCGA-AX-A1CJ-01A	0.0319832	0.0131924	10.8734	1.78191	0.00868804	27.1234	6.62023	3.04087	18.1169	62.9699	18.3094	0.945627	139.601	93.2049	6.65941	0.03928	55.7478	15.393	85.2999	5.94166	42.0185	96.3289	58.0023	21.5991	6.97815	17.4417	10.093	12.214	0.0882003	2.11174	0.755618	1.11397	3.81194	51.8146	7.71651	0.0326725	24.0833	0.0483576	7.53311	2.06676	3.62802	17.2027	7.77483	62.5562	18.7599	37.496	54.5122	14.9956	45.2834
TCGA-AP-A5FX-01A	0.047749	0.0224437	14.4585	4.87548	0.0133534	21.4067	2.21805	3.35525	12.0841	53.8738	17.2915	1.07116	122.437	83.9871	4.81374	0.049611	98.4796	12.9917	73.3862	5.2092	92.8187	95.5724	45.0814	16.4941	9.07819	9.95184	18.0282	48.1254	0.19545	3.91146	0.776494	2.77081	4.92288	119.998	6.60989	0.0349966	26.6185	0.0850495	8.43445	0.849152	6.27861	44.2792	13.5915	53.1922	12.3377	45.055	92.9028	13.1116	53.6601
TCGA-EY-A210-01A	0.0282518	0.0207594	9.38517	4.35773	0.00785806	33.246	6.23097	5.64306	36.2213	45.1836	18.0638	0.679166	184.111	98.1153	11.6613	0.0553653	114.925	18.6776	106.377	3.66533	47.1796	72.5751	57.8105	21.2367	3.02344	28.246	31.9009	44.3707	0.287744	5.59753	0.848345	2.82119	2.54767	41.7594	7.67728	0.0372603	30.0287	0.128878	7.89953	2.84585	3.69354	15.5675	7.54232	70.568	18.9491	45.9837	70.0918	15.409	36.4011
TCGA-D1-A169-01A	0.103028	0.0340679	43.4068	17.0854	0.0167612	31.9294	5.14122	5.25483	41.1236	92.0596	25.5856	2.09484	280.275	84.5604	8.72735	0.0872754	42.9604	14.4294	77.9916	13.474	75.7898	84.5484	66.993	19.3331	18.5205	34.0484	12.5041	39.0343	0.202111	3.88005	0.775431	1.93489	4.98394	249.431	9.69603	0.139771	51.1723	0.224694	13.1272	8.76589	14.0631	58.6209	8.77566	83.235	65.0587	31.5285	105.969	26.2295	95.6417
TCGA-PG-A914-01A	0.122703	0.039766	45.0711	10.9379	0.0201419	15.2769	11.3653	4.60034	70.0176	74.8081	24.3732	0.766799	217.557	98.6419	6.20768	0.0769596	148.177	18.2947	103.864	7.28598	543.118	164.767	81.087	19.0751	16.1187	25.2342	61.3746	83.8179	1.00738	11.1451	0.976058	1.51877	4.70425	94.5475	6.8507	0.0754149	33.9183	0.232234	17.6434	1.67412	19.2412	76.4525	10.9575	49.786	23.6255	66.7752	128.296	9.77215	85.5013
TCGA-BG-A0M2-01A	0.0474627	0.0180468	16.9715	2.73161	0.009757	23.7351	6.8858	2.79837	25.1968	76.5578	22.3444	1.61183	143.414	87.1642	4.09015	0.0382349	93.3207	11.7211	76.2607	6.2108	61.2411	103.81	48.5813	21.5065	6.3296	11.1562	18.415	16.6271	0.126057	3.98358	0.84581	1.31901	3.85372	134.947	5.203	0.0505291	27.2652	0.0848514	11.6858	0.867813	7.08601	41.5062	10.2184	82.8702	20.1398	55.0424	105.706	12.69	55.8918
TCGA-D1-A1NW-01A	0.176803	0.0629126	65.9468	9.50106	0.019055	42.4108	5.0958	4.47928	41.8814	109.928	23.5424	0.812861	160.44	99.1818	10.2617	0.0738262	162.263	16.2909	111.376	10.1322	396.737	143.904	81.687	22.8421	7.40024	24.4547	34.7824	69.2167	0.26791	4.9585	0.86233	2.77888	4.43336	168.793	3.78371	0.113678	26.4511	0.161956	18.6351	1.47728	22.496	62.7424	10.6463	72.6108	21.2588	62.8593	70.5068	24.9385	93.9964
TCGA-AJ-A8CW-01A	0.0459776	0.00689288	8.94978	1.20405	0.00478815	14.5219	6.16424	3.09561	14.0612	31.6443	12.9464	0.717108	123.435	86.6024	3.89574	0.0275897	76.7107	11.4856	84.9375	3.42376	45.6554	66.1822	22.2436	17.514	2.00703	12.2771	9.54063	17.5564	0.0838278	1.9978	0.77856	0.552044	2.39386	22.3902	9.0327	0.0184659	8.14365	0.0326224	6.04489	0.511891	7.71583	18.8593	5.8025	37.3696	8.20201	37.8692	48.2842	11.2486	33.2965
TCGA-EY-A1GC-01A	0.0887907	0.0154719	25.2779	6.48504	0.0100419	21.8032	33.5869	3.81693	16.4424	74.7501	27.4742	0.650346	186.338	87.7554	9.62376	0.0992448	129.735	15.5695	95.5709	5.53711	162.185	74.2333	36.4975	22.8864	10.1582	28.9291	17.7193	43.5567	0.17107	4.43237	0.774973	3.29949	3.07386	52.6739	10.1057	0.0398612	31.2397	0.0913081	9.76244	4.74624	13.2186	29.488	7.14787	42.7039	46.055	55.1133	65.8279	13.7106	61.7248
TCGA-A5-A0GV-01A	0.117107	0.0232831	37.0034	4.04027	0.00996425	28.6479	5.34866	4.33956	35.9279	106.841	18.1506	1.33126	258.046	91.6255	4.25898	0.0483692	105.118	13.7471	86.6179	8.94443	74.9256	116.103	84.6033	16.4848	6.69524	10.2862	9.15399	33.0092	0.143666	1.94582	0.858995	1.08861	5.14283	179.934	9.24358	0.047995	16.9663	0.0642368	14.982	0.64823	14.397	51.942	13.7376	78.0185	11.3023	41.6227	74.3346	14.9643	68.8285
TCGA-BS-A0UM-01A	0.0542418	0.0182231	10.8897	2.6831	0.00882766	19.1269	4.14539	3.84343	22.5608	37.3211	12.1023	1.09024	105.972	79.062	4.32377	0.0443769	50.7015	12.4817	77.778	5.70292	72.8743	113.959	42.1245	15.3933	5.22556	10.3639	8.5847	23.775	0.120962	2.59301	0.760721	0.894517	4.07675	48.173	12.9778	0.050957	16.4619	0.0608467	9.77248	2.86129	7.8309	20.7781	7.1835	49.6647	11.6034	23.0137	68.3159	11.31	39.9003
TCGA-B5-A5OD-01A	0.0976803	0.0158635	18.2072	4.24699	0.0062284	22.2386	6.74479	4.46189	32.3668	47.0881	26.1253	0.664313	165.766	91.2082	4.52664	0.0338153	124.613	11.9741	83.7401	7.92613	146.71	75.057	66.1547	20.6596	8.39466	21.4241	25.2538	42.1687	0.30244	3.79541	0.706387	2.84951	4.58668	137.208	2.27031	0.0272697	35.2007	0.0733593	9.87663	1.60275	10.7449	54.4471	9.33326	78.169	25.1173	34.0069	107.934	8.87658	70.1402
TCGA-A5-A0GM-01A	0.0448216	0.0191644	15.1724	2.17573	0.00955872	36.0895	4.45426	3.33426	25.2259	59.3914	17.8754	1.20181	191.738	88.9114	7.41211	0.0266565	57.4601	11.2361	94.7505	7.13701	44.5015	89.9946	59.7513	19.9196	4.70421	13.9751	16.966	14.9705	0.134601	2.83055	0.748588	1.25458	3.31097	75.3509	3.10216	0.0581614	25.6097	0.0834998	10.9517	0.648125	5.91702	24.5683	7.95302	65.072	11.9818	44.3286	83.1577	19.5566	47.775
TCGA-FI-A2CY-01A	0.0593549	0.0142545	14.1402	4.02741	0.00665269	17.763	5.69453	3.96037	31.6659	62.0904	21.748	0.397189	123.368	77.9329	6.6187	0.0348476	56.5492	12.6225	111.151	2.91634	332.088	86.8114	57.8617	16.7296	3.13274	13.5703	44.7788	53.8969	0.498717	8.37831	0.915927	0.939948	2.08354	113.717	2.07429	0.0334588	16.8007	0.25399	12.7345	1.3604	9.53361	42.8594	4.84284	49.1868	15.8183	56.349	117.504	7.50739	75.5478
TCGA-EY-A1GR-01A	0.101988	0.0306024	13.5367	17.6572	0.0145029	32.5296	2.16042	4.92481	38.1036	84.1217	27.2435	1.45236	197.755	92.5582	10.2157	0.0854425	122.679	15.2104	90.777	7.53473	413.323	143.163	60.9361	18.682	8.65106	26.3526	25.8412	195.289	0.28658	5.30308	0.697569	7.66604	6.65513	171.206	15.9014	0.04045	28.1223	0.0817381	9.9384	0.925663	14.763	74.0193	10.8954	84.8313	19.6349	58.456	104.428	13.8364	114.842
TCGA-B5-A0JR-01A	0.0820866	0.00885049	15.9305	2.79099	0.00620535	21.1044	7.61071	3.08039	12.7104	55.6327	12.8989	0.899568	149.694	86.922	3.99879	0.0350383	84.5375	10.2178	75.334	5.24049	55.8109	113.136	40.7218	17.4308	6.49414	9.06348	6.34336	19.787	0.113976	2.37158	0.672166	1.53543	3.90848	51.2026	10.527	0.0252231	12.4122	0.0415276	9.04022	0.719232	10.9718	25.9639	8.9334	38.057	11.415	33.0003	49.4964	11.3545	54.8122
TCGA-5S-A9Q8-01A	0.0659023	0.0134146	15.1703	2.45819	0.00698496	26.1048	4.69866	2.86492	17.5275	58.0578	11.6149	1.41547	151.813	86.8111	5.9174	0.0350994	40.7289	12.3027	86.6155	7.39738	63.1717	80.8909	58.6978	17.7487	4.36713	8.87384	12.3676	15.8795	0.105679	2.54439	0.762289	0.39799	2.53552	59.0232	8.77209	0.0453908	13.6374	0.0614656	10.3366	0.548042	7.76032	23.6967	8.53766	52.8708	8.55729	34.3535	60.9346	16.1459	53.1228
TCGA-AP-A1DQ-01A	0.255593	0.116118	64.4599	12.5587	0.0248876	42.7629	3.5004	6.68671	60.6927	88.7936	25.0446	1.14321	189.403	97.0336	7.99664	0.0407649	173.042	13.9325	96.5091	11.6191	417.723	202.573	56.6884	21.0781	9.66769	17.968	27.9865	141.095	0.415973	6.17275	0.944261	2.96927	5.33415	605.156	1.84247	0.14255	49.4976	0.202493	21.3634	0.574808	30.4571	138.974	8.73496	114.911	12.6998	74.252	142.767	22.9373	129.712
TCGA-AX-A05U-01A	0.0793042	0.013863	34.6197	5.15681	0.00685889	31.6885	10.4353	3.38406	44.6735	94.4572	25.0031	1.85906	191.603	88.3468	7.80379	0.0390134	72.1259	11.6032	78.7351	5.28782	98.2303	118.951	47.161	21.3463	7.45601	12.9839	19.3434	32.1589	0.178922	3.71284	0.869501	2.87835	3.90363	183.313	5.64855	0.0437617	28.1659	0.123728	12.5006	0.634913	11.7571	45.577	7.1217	94.3107	14.7133	69.3763	140.318	15.4168	97.3466
TCGA-BS-A0UL-01A	0.0384262	0.018934	15.6733	3.97123	0.00866107	35.4775	8.89767	3.13189	20.9801	39.5256	16.8846	1.01174	83.426	74.0353	8.57425	0.0170177	51.6308	7.15995	77.5286	7.15003	38.3404	80.1501	41.3889	18.4431	2.11493	8.86195	15.6401	27.4094	0.127285	2.82488	0.686003	1.50661	3.06343	54.8239	2.09458	0.0716894	14.0109	0.102539	12.5735	1.56852	5.11417	27.7711	5.48673	58.0851	13.0253	43.5321	43.3801	19.6271	38.2261
TCGA-D1-A16E-01A	0.0644952	0.029717	32.0485	5.07137	0.0119871	17.4677	7.85998	5.31831	53.366	70.7433	26.2252	1.28972	144.145	86.1011	3.03916	0.0628917	50.0485	14.4713	96.428	9.92104	70.9536	108.602	71.7124	20.504	5.68559	18.4627	19.1908	35.5176	0.182181	3.76122	0.848401	1.15431	4.57581	131.459	3.94678	0.0949951	26.8778	0.192663	12.2988	2.87942	9.69495	37.0247	5.23156	81.06	26.7543	37.6534	137.447	8.39779	96.8939
TCGA-AX-A0IZ-01A	0.0499668	0.0135754	17.5004	3.15605	0.0064055	26.4027	4.44964	4.33314	35.8361	47.1413	17.3322	0.62088	115.783	75.5428	5.33906	0.0193136	47.1248	10.2216	103.293	6.60536	60.8206	63.9379	48.2978	17.2998	1.94285	12.9554	19.4438	23.2488	0.135508	3.11997	0.766731	0.714979	2.92809	34.9077	1.60322	0.0521385	12.545	0.0825252	17.2569	1.59075	7.35514	32.267	6.45691	56.5083	11.922	35.3059	65.2001	11.2522	43.0199
TCGA-DI-A1NN-01A	0.0511378	0.0146381	22.7441	4.96718	0.00735997	16.0107	2.10306	3.1905	27.9544	64.2395	19.7677	0.630539	136.675	91.0777	3.99349	0.0419588	59.2267	15.3174	109.624	4.07775	192.08	81.6139	43.0114	19.4426	1.66637	21.089	27.4306	33.818	0.374707	5.82488	0.87256	1.15699	2.80056	94.53	1.45373	0.0260248	17.3227	0.234819	9.21457	1.16731	10.6603	34.6098	4.82687	50.6541	13.1869	53.0103	55.8976	9.45275	65.9258
TCGA-AJ-A23O-01A	0.0557007	0.0181673	12.857	3.20534	0.00964644	33.9454	5.75007	4.41104	28.9534	48.8048	16.9489	1.07417	132.373	82.1219	5.24353	0.0345291	94.3956	11.6455	72.8059	6.33821	20.3704	94.438	43.6875	16.6528	6.08373	14.2904	7.765	22.1237	0.106829	1.80532	0.736852	1.27527	3.62316	48.6045	6.88094	0.0440595	15.2313	0.0461174	13.5903	2.6457	8.68001	32.0358	9.27848	80.2376	12.8871	31.0662	42.3296	18.0601	39.8456
TCGA-AP-A0L8-01A	0.182943	0.0803834	39.8629	13.9876	0.0303141	69.2656	4.08256	5.71941	83.895	108.763	27.645	1.17499	424.168	104.882	17.4966	0.0757221	185.619	17.8444	113.745	11.4682	532.573	177.247	89.239	19.5143	10.7902	24.3147	106.433	172.541	0.935726	20.8025	0.990061	3.79258	3.90861	916.603	16.973	0.130466	42.7879	0.454558	32.8727	0.363934	24.3566	198.984	8.93458	156.039	14.3545	89.3346	262.908	27.5723	94.5144
TCGA-BK-A26L-01C	0.372953	0.0384045	48.7207	3.86976	0.0243632	15.4096	0.859559	3.784	40.7662	46.4958	20.3413	0.603663	85.3309	77.0402	2.45021	0.0142242	86.047	7.95955	58.9537	5.08935	229.666	182.04	16.6948	14.9283	6.89211	5.68036	48.7422	165.181	1.00363	7.25109	1.14775	2.28732	4.42847	1540.86	1.03127	0.0742577	25.8539	0.400668	25.1211	0.0223794	42.8951	122.223	8.0661	83.631	5.60496	133.877	151.429	8.46868	58.9349
TCGA-BS-A0T9-01A	0.121702	0.0259984	39.995	12.2413	0.011189	36.0231	4.78164	3.78176	67.7325	77.1668	25.4755	1.52837	186.235	82.2257	7.78463	0.0220233	46.8446	11.6616	93.7994	18.1021	70.7827	69.4545	57.367	20.2494	1.89835	24.0388	25.2567	29.7378	0.1684	4.1082	0.825256	0.595028	2.25082	134.266	1.51741	0.107405	32.0586	0.148541	22.1462	1.98296	16.9946	61.7333	6.83102	112.984	24.8789	45.9439	105.401	24.2064	54.9056
TCGA-A5-A1OJ-01A	0.0715694	0.0383605	23.7631	4.80751	0.0177069	27.898	10.8506	3.99343	31.4295	52.4746	18.2694	1.33321	76.5045	73.3002	6.33993	0.0235662	58.8712	6.95899	68.5076	13.5743	13.942	96.425	55.742	18.6697	4.12507	10.3191	15.5747	32.6558	0.133701	3.36178	0.736222	0.829442	3.75959	95.0171	1.88737	0.161606	22.5759	0.132441	19.885	2.29653	8.20471	52.2826	6.32557	100.703	18.5111	42.1534	57.2439	15.2262	38.7724
TCGA-BK-A13C-01A	0.084823	0.0201613	31.8356	5.03784	0.0127023	29.3165	15.2763	3.48051	25.4344	86.9595	23.2621	2.78677	176.086	93.8389	7.03803	0.134449	129.922	14.6838	66.1788	6.43499	65.707	175.21	75.8747	20.0705	26.5883	15.2177	14.4008	46.327	0.181247	5.28776	0.830061	2.15811	6.93922	108.738	25.437	0.0388947	37.8089	0.118237	12.3819	1.6166	10.2782	35.2628	11.8704	63.7034	26.2866	67.1756	137.611	20.0134	87.6662
TCGA-EO-A3KX-01A	0.138883	0.0151657	36.5681	5.62832	0.00915958	27.2474	6.77643	3.86339	32.1253	90.7088	19.6975	1.06381	251.333	95.8554	5.74379	0.052085	134.523	12.4809	92.9677	5.64002	103.023	101.261	46.4301	20.2109	9.54837	11.244	15.9295	30.3066	0.173167	3.17306	0.874229	2.03928	4.63876	80.0717	4.84722	0.0388528	16.4964	0.0751711	15.6326	0.190487	22.4728	27.2263	12.5469	70.1165	8.43215	55.8045	100.487	12.4743	74.5457
TCGA-D1-A15Z-01A	0.194713	0.0161515	61.6791	4.07468	0.00721384	34.0055	5.12835	4.49716	52.3243	85.7831	20.4849	1.31821	214.619	89.3904	6.3889	0.0314208	57.6901	13.2437	105.878	7.56243	116.657	118.899	51.4456	19.916	4.16099	11.7912	21.3979	29.6084	0.187689	5.01955	0.979435	0.46605	3.9884	187.925	3.02361	0.0533819	19.7588	0.154028	17.4785	0.556586	32.1439	61.1924	4.85536	100.097	10.8291	52.247	180.055	18.8908	101.701
TCGA-D1-A16D-01A	0.103523	0.0303427	46.1595	6.75254	0.0135664	16.3665	14.5701	7.46879	66.8213	86.1083	29.7081	2.24048	119.528	79.0853	3.43902	0.0640302	62.7619	11.2139	88.7062	17.161	80.605	117.213	107.301	20.5962	7.44311	15.653	25.0015	42.0538	0.195421	4.09373	0.800187	0.794598	5.05834	171.748	4.25769	0.165219	38.9697	0.198378	19.3951	3.57722	12.642	63.9161	6.74624	121.466	32.9492	35.8984	170.97	7.92206	104.879
TCGA-EO-A1Y5-01A	0.143074	0.0872759	37.9401	18.8702	0.0244003	48.1257	5.56695	5.7972	62.1573	75.8891	23.5954	0.383381	279.151	89.24	14.0297	0.0617956	113.995	17.7034	124.279	7.89247	449.504	137.451	49.0082	20.2399	7.8143	33.9498	52.62	78.6887	0.376149	11.965	0.858608	3.69171	3.33205	174.917	3.92493	0.151879	40.6993	0.269395	18.7505	2.58394	25.6852	77.8654	7.51497	53.4029	26.8015	63.6944	91.6693	18.56	86.0829
TCGA-AJ-A23N-01A	0.13775	0.0530886	28.211	11.8294	0.015092	36.1742	7.24665	7.49789	97.6621	85.9561	21.873	0.949556	180.194	83.6281	8.72531	0.0206195	172.857	11.5638	105.668	12.5381	272.565	241.291	68.0621	18.2134	10.6321	13.5549	56.6801	106.316	0.682917	7.2476	0.893601	1.9476	5.12306	237.621	1.26614	0.0791557	43.5264	0.229355	37.7091	0.652769	22.662	103.047	8.2007	166.679	10.027	63.6252	258.784	16.8313	107.619
TCGA-AJ-A3EJ-01A	0.1426	0.0806372	29.927	21.2267	0.0228592	41.8619	8.56274	4.69052	69.0259	92.223	28.7577	1.36707	187.609	92.8878	10.2205	0.0805475	128.359	17.0359	98.9231	17.142	349.712	179.087	72.463	21.2352	24.8771	25.65	36.0709	116.286	0.336055	8.54481	0.901258	1.9856	7.87254	326.359	4.55791	0.124352	55.9444	0.14994	28.1932	1.86189	18.7884	123.057	10.8621	175.328	23.0947	69.3203	116.473	22.6166	128.753
TCGA-EY-A1GL-01A	0.201846	0.0500703	57.0922	23.1732	0.0124367	26.1648	9.51204	4.82925	102.995	138.139	16.2887	2.87199	141.1	73.2909	5.19723	0.0438115	92.0323	8.0661	92.6954	18.9648	307.546	127.944	135.224	17.7073	5.3891	10.832	34.5016	62.9142	0.32726	6.34496	0.809652	0.435248	3.62422	224.291	9.74896	0.193608	17.4368	0.174983	32.9641	1.10895	27.1661	86.0483	10.1475	133.328	19.7294	41.8756	192.52	12.924	101.695
TCGA-B5-A3F9-01A	0.0483507	0.0134957	14.0884	2.28101	0.00603405	25.4372	5.82567	3.94347	29.6774	61.5541	18.3014	0.823581	137.551	88.2876	5.55702	0.028028	57.9709	10.9941	81.5341	4.50577	90.2219	94.588	35.7183	20.8652	3.39155	12.8411	17.2229	23.2041	0.119301	2.72581	0.778668	1.5228	3.08491	90.2439	3.06675	0.0259064	21.3194	0.0575358	10.0514	0.566442	6.82677	24.6912	6.5411	63.3842	10.8583	55.2756	79.8412	12.4796	49.9687
TCGA-D1-A16R-01A	0.0811805	0.0160954	28.3674	4.01121	0.00775535	30.5061	5.35416	3.61325	36.9903	64.6994	18.6079	1.37246	160.028	81.3289	5.87908	0.0248532	32.4758	11.1173	88.288	8.9613	44.5854	95.0111	43.8647	18.2289	3.56723	13.8528	10.945	14.7178	0.0900101	2.20276	0.771243	0.780886	3.54668	88.8612	2.77729	0.0576868	24.3171	0.0795659	12.9674	2.24556	12.2362	33.7689	5.05136	84.939	14.6275	29.6284	108.304	19.1363	70.6418
TCGA-B5-A11Z-01A	0.134712	0.0229277	31.3633	4.15088	0.00997094	23.7417	7.97195	3.38396	39.3992	57.9456	14.0365	2.67832	123.472	84.0656	4.0182	0.0347246	66.5414	10.2786	64.4069	10.0244	59.4325	126.681	45.6358	16.9441	4.8936	8.38343	10.8302	26.5036	0.152298	2.76495	0.831252	0.717952	4.09606	173.151	14.7813	0.0593726	19.4442	0.0921388	13.8758	0.734486	17.7808	43.5233	5.01037	69.941	10.3809	40.9414	76.9092	17.9109	61.6307
TCGA-AP-A05O-01A	0.0476612	0.0139017	13.2207	2.30416	0.00627416	19.8212	10.1213	3.11191	25.1712	79.9908	19.146	0.745338	169.111	81.8876	6.08781	0.056812	47.5614	13.2175	98.4659	4.52501	69.8466	76.1158	56.7879	20.5328	6.41267	14.3369	16.2914	22.6167	0.132321	3.66621	0.766631	1.08247	2.96336	42.6154	5.634	0.030569	20.3922	0.0927546	9.08292	1.63904	6.63451	16.3873	7.14816	55.5917	15.9124	42.2709	89.6017	11.2089	71.6078
TCGA-D1-A1NZ-01A	0.0588032	0.0149361	11.8407	1.91264	0.00862839	17.8278	7.99474	5.05867	34.324	41.4585	16.6632	0.96978	149.378	92.4274	3.94888	0.0404271	65.7816	16.724	91.7393	6.3092	64.482	127.098	42.3337	18.5384	5.79021	15.2466	10.3011	22.3867	0.121356	2.65637	0.875454	1.04537	4.87046	57.6944	8.47062	0.0404449	18.1232	0.0740753	12.2328	1.78618	8.03811	24.4058	7.39215	57.4777	13.0773	34.8851	73.6346	10.7163	38.537
TCGA-EY-A1GV-01A	0.326529	0.119376	70.1847	23.7979	0.0380517	37.4245	15.6518	8.96225	120.524	196.682	35.8645	2.38303	178.834	85.0117	12.7274	0.101814	179.882	13.1819	97.3131	46.8786	228.837	178.297	142.812	22.0098	23.9368	21.8091	36.0668	198.957	0.927487	7.90409	0.86782	2.9774	5.73303	298.544	2.57571	0.595939	67.7499	0.332214	47.5622	2.95336	70.5724	120.229	14.8221	157.092	51.3991	53.0555	128.957	17.4323	142.117
TCGA-D1-A103-01A	0.0857606	0.0259166	43.7381	7.05395	0.0124188	18.4443	7.76039	5.06058	44.6936	82.5445	25.1345	1.33158	124.193	81.6565	4.3607	0.0592649	86.0445	11.3526	86.6223	6.79464	67.6774	109.063	57.8201	18.9535	4.84434	13.1629	17.578	52.0779	0.196364	3.07218	0.841144	1.52779	4.34621	93.8448	5.79723	0.0821999	17.9382	0.0993999	14.0502	1.59391	17.1969	39.7114	8.24708	84.4893	21.0928	41.2925	92.7743	11.6313	70.1036
TCGA-EO-A3KU-01A	0.101662	0.0128252	17.7072	6.26673	0.00710048	30.8781	12.9253	2.57537	39.8472	53.8915	20.1902	0.562535	186.206	93.3046	8.11013	0.0410967	115.517	15.8681	119.87	4.39484	577.455	93.7862	32.7894	22.9087	4.59094	22.4038	56.5861	49.7381	0.431394	9.28572	1.04048	2.70082	3.19291	172.31	2.6455	0.0219983	27.0475	0.205651	20.7155	0.429573	19.8617	56.0553	5.71383	74.4217	11.3247	105.749	49.5598	16.5574	60.1419
TCGA-B5-A0K2-01A	0.0507932	0.0235741	17.4371	3.73506	0.0118305	23.8813	11.6534	4.51003	33.921	68.45	21.0666	0.993684	87.3897	76.3775	5.4042	0.0487896	64.4209	9.60457	81.3795	9.89013	62.6921	88.706	83.5137	21.7903	7.92032	12.9587	15.5447	23.2245	0.1244	4.29117	0.624958	1.33845	2.74719	62.4135	2.4131	0.10396	31.8953	0.104509	12.697	2.02489	7.28894	24.1508	10.5599	82.1568	20.672	31.7425	95.7364	7.57652	57.3105
TCGA-AJ-A2QN-01A	0.0952293	0.0207857	36.7294	8.26859	0.00883292	22.8487	2.36082	4.08762	28.4609	87.577	19.8762	1.67179	181.299	85.5265	5.03765	0.0573254	61.4786	11.3786	78.9813	5.68171	54.6395	107.58	41.8721	18.4482	6.8396	12.8222	12.5014	52.4452	0.161811	2.84579	0.87868	2.97762	4.37656	275.923	5.03538	0.0473657	26.2587	0.0951813	11.281	1.26755	17.3266	58.145	10.2941	55.0193	13.5798	60.8932	99.2094	13.5649	91.0137
TCGA-D1-A160-01A	0.0361118	0.0118057	11.2733	1.99507	0.00719032	25.2837	8.10669	3.3471	18.1403	55.0125	17.0458	1.4362	137.002	88.7638	6.16905	0.0470115	87.6803	13.1406	80.0882	6.30008	37.5491	90.9191	61.3513	20.0067	4.74083	15.7805	11.384	17.5947	0.140013	2.69248	0.75583	0.989336	4.54635	30.7074	11.0851	0.0336442	13.8702	0.0561512	8.7463	1.95059	4.28713	12.9223	8.89229	59.4275	17.1246	34.4628	42.3525	14.9903	37.1956
[truncated: 149 more columns]

## Sheet: S8
Characteristics	Beta	HR Multivariate analysis	CI Low Multivariate analysis	CI High Multivariate analysis	P value Multivariate analysis
Age	0.0242137	1.02451	1.00335	1.04612	0.0229821
Stage
I-II		Reference
III-IV	1.16991	3.2217	2.0824	4.98432	1.48451e-07
Grade
3		Reference
2	-0.0650292	0.93704	0.515099	1.70461	0.831323
1	-1.93073	0.145043	0.0351253	0.598924	0.00762005
risk
low		Reference
high	1.16287	3.19911	1.71446	5.9694	0.000258313
